# Supplementary material for: A proteomic time course through the differentiation of human induced pluripotent stem cells into hepatocyte-like cells
Source: Sci Rep. 2019 Mar 1;9:3270. doi: 10.1038/s41598-019-39400-1 (PMC6397265; doi:10.1038/s41598-019-39400-1)
Supplement: Supplementary file 1 — Dataset 1 [file 41598_2019_39400_MOESM1_ESM.xlsx]

## Sheet: Default Report_HLCTC Rep 1
	Main Accession	Description	Gene Name	Chromosome	PI	Protein Group	#Peptides	#Validated Peptides	#Unique	#PSMs	#Validated PSMs	Coverage [%]	Possible Coverage [%]	MW [kDa]	Spectrum Counting	Confidently Localized Modification Sites	# Confidently Localized Modification Sites	Ambiguously Localized Modification Sites	#Ambiguously Localized Modification Sites	Confidence	Validation	126: HLCTC, Replicate 1, Day 1	127: HLCTC, Replicate 1, Day 5	128: HLCTC, Replicate 1, Day 10	129: HLCTC, Replicate 1, Day 25	130: HLCTC< Replicate 1, Day 30	131: HLCTC, Replicate 1, Day 35
1	A6NDB9	Paralemmin-3 (PALM3_HUMAN)	PALM3	19	Single Protein	A6NDB9	11	6	11	15	6	10.4	74	71.6522	3.00141					100	Confident	4.69731	1.93836	0.452202	0.683824	0.82431	0.831666
2	A4D1S0	Killer cell lectin-like receptor subfamily G member 2 (KLRG2_HUMAN)	KLRG2	7	Single Protein	A4D1S0	11	8	11	13	8	19.56	65.53	42.8234	6.55971					100	Confident	1.27684	0.731803	0.299514	0.853157	0.742725	1.2531
3	Q9UL63	Muskelin (MKLN1_HUMAN)	MKLN1	7	Single Protein	Q9UL63	18	5	18	18	5	11.84	90.07	84.7135	2.23102					100	Confident	1.2381	1.78918	0.805891	0.910961	1.14199	0.864633
4	Q9NXC5	WD repeat-containing protein mio (MIO_HUMAN)	MIOS	7	Single Protein	Q9NXC5	25	5	25	27	5	9.37	92.8	98.5209	1.75408	Deamidation of N(N513)	Deamidation of N(1)			100	Confident	1.01113	0.739687	0	0.943893	1.01965	0.964029
5	Q96QZ7	Membrane-associated guanylate kinase, WW and PDZ domain-containing protein 1 (MAGI1_HUMAN)	MAGI1	CHR_HG2235_PATCH	Single Protein	Q96QZ7	25	11	24	32	12	9.93	72.23	164.481	1.8449	Deamidation of N(N1345)	Deamidation of N(1)			100	Confident	1.52859	0.886423	0.512747	0.800789	0.793962	0.967883
6	Q8WXA9	Splicing regulatory glutamine/lysine-rich protein 1 (SREK1_HUMAN)	SREK1	5	Single Protein	Q8WXA9	17	7	16	20	10	15.35	88.19	59.345	6.92005	Oxidation of M(M98)	Oxidation of M(1)	Deamidation of N (N142-{N138 N141 N142})	Deamidation of N (1)	100	Confident	1.28737	1.57489	1.11333	0.867331	0.591193	1.10411
7	Q9UKV3	Apoptotic chromatin condensation inducer in the nucleus (ACINU_HUMAN)	ACIN1	14	Single Protein	Q9UKV3	66	24	63	90	32	22	88.44	151.771	2.57612					100	Confident	1.95723	1.23581	1.24067	1.27312	0.754721	0.735384
8	Q9UKV5	E3 ubiquitin-protein ligase AMFR (AMFR_HUMAN)	AMFR	16	Single Protein	Q9UKV5	8	4	8	11	4	14.46	56.92	72.9488	3.17076	Deamidation of N(N492, N515)	Deamidation of N(2)	Deamidation of N (N402-{N398 N402})	Deamidation of N (1)	100	Confident	0.696768	1.04649	0	0.514784	1.39337	0.689432
9	Q9NXD2	Myotubularin-related protein 10 (MTMRA_HUMAN)	MTMR10	CHR_HSCHR15_4_CTG8	Single Protein	Q9NXD2	6	1	6	6	1	1.8	86.87	88.2171	0.917495					100	Doubtful	0.955021	0.933724	5.07419	1.08775	1.11693	0.773804
10	A4D1P6	WD repeat-containing protein 91 (WDR91_HUMAN)	WDR91	7	Single Protein	A4D1P6	24	7	24	31	9	12.85	80.86	83.2917	3.13371					100	Confident	0.862239	0.718043	0	1.15086	1.46268	1.42133
11	Q9UKV8	Protein argonaute-2 (AGO2_HUMAN)	AGO2	8	Single Protein	Q9UKV8	18	14	17	20	16	21.19	87.54	97.1459	3.21607					100	Confident	1.29459	1.17946	1.66093	1.01538	0.941153	0.927938
12	Q8WXA3	RUN and FYVE domain-containing protein 2 (RUFY2_HUMAN)	RUFY2	10	Single Protein	Q8WXA3	15	5	14	17	6	5.5	94.2	75.0079	2.53352					100	Confident	0.931979	1.0283	0.86095	1.27276	1.13471	1.24012
13	Q5BKY9	Protein FAM133B (F133B_HUMAN)	FAM133B	7	Single Protein	Q5BKY9	18	2	12	19	3	7.29	100	28.3679	6.11045					100	Confident	2.66835	1.88806	0.869586	0.92592	1.17545	0.852454
14	Q9NXE4	Sphingomyelin phosphodiesterase 4 (NSMA3_HUMAN)	SMPD4	2	Single Protein	Q9NXE4	16	7	16	18	9	12.82	72.79	93.2921	2.85915					100	Confident	1.34318	0.978615	0.514445	0	0.470003	0.752907
15	Q9NXE8	Pre-mRNA-splicing factor CWC25 homolog (CWC25_HUMAN)	CWC25	17	Single Protein	Q9NXE8	16	2	16	17	2	5.88	92.94	49.617	2.28294					60	Doubtful	0.535614	0.633328	0	0.456903	0.579561	0.158515
16	Q86XA9	HEAT repeat-containing protein 5A (HTR5A_HUMAN)	HEATR5A	14	Single Protein	Q86XA9	18	2	18	26	2	1.32	75.74	221.863	0.616424					100	Confident	1.02702	0.704147	0.360669	1.35228	1.83237	0.824489
17	Q5BKZ1	DBIRD complex subunit ZNF326 (ZN326_HUMAN)	ZNF326	1	Single Protein	Q5BKZ1	24	7	24	30	7	12.89	86.94	65.613	3.208					100	Confident	1.03461	1.02308	0.95126	1.48982	0.642112	0.687523
18	Q9NXF1	Testis-expressed sequence 10 protein (TEX10_HUMAN)	TEX10	9	Single Protein	Q9NXF1	25	16	25	26	17	18.62	77.83	105.608	3.08848			Deamidation of N (N284-{N274 N284 N290})	Deamidation of N (1)	100	Confident	2.80143	1.97659	1.43417	0.977533	0.849494	0.699945
19	Q9UKX7	Nuclear pore complex protein Nup50 (NUP50_HUMAN)	NUP50	22	Single Protein	Q9UKX7	37	22	37	49	31	53.21	80.77	50.1132	8.16026	Deamidation of N(N119, N134); Oxidation of M(M29)	Deamidation of N(2); Oxidation of M(1)			100	Confident	1.77085	1.93004	1.28314	0.818104	0.913093	0.972739
20	Q9UL15	BAG family molecular chaperone regulator 5 (BAG5_HUMAN)	BAG5	14	Single Protein	Q9UL15	20	12	20	22	14	28.64	100	51.1677	5.42077			Deamidation of N (N291-{N291 N298})	Deamidation of N (1)	100	Confident	1.24463	1.1866	1.58925	0.697065	0.92054	1.05386
21	Q8WXG6	MAP kinase-activating death domain protein (MADD_HUMAN)	MADD	11	Single Protein	Q8WXG6	22	2	22	29	2	2.06	75.05	183.188	0.749808					100	Confident	1.22877	0.816052	0	0.89179	0.795431	1.18437
22	Q9UL18	Protein argonaute-1 (AGO1_HUMAN)	AGO1	1	Single Protein	Q9UL18	12	6	8	15	8	8.98	94.52	97.1521	2.10227	Oxidation of M(M403)	Oxidation of M(1)			100	Confident	1.47284	0.914368	1.03303	1.07547	0.906399	0.912978
23	A6NDG6	Phosphoglycolate phosphatase (PGP_HUMAN)	PGP	16	Single Protein	A6NDG6	17	10	17	31	14	30.84	85.67	33.9845	10.2084			Deamidation of N (N68-{N68 N69})	Deamidation of N (1)	100	Confident	1.48043	1.73699	1.00663	0.774155	0.797668	0.861516
24	Q86XI2	Condensin-2 complex subunit G2 (CNDG2_HUMAN)	NCAPG2	7	Single Protein	Q86XI2	9	2	9	11	2	2.1	90.03	130.876	0.942907					100	Confident	1.5184	1.03593	0.389426	0.159903	0.617271	0.864633
25	Q9UL26	Ras-related protein Rab-22A (RB22A_HUMAN)	RAB22A	20	Single Protein	Q9UL26	8	7	5	9	7	33.51	100	21.8412	7.59659			Deamidation of N (N33-{N33 N35})	Deamidation of N (1)	100	Confident	0.92148	0.758707	0.974344	1.14347	1.2659	1.06482
26	Q9UL25	Ras-related protein Rab-21 (RAB21_HUMAN)	RAB21	12	Single Protein	Q9UL25	16	12	14	27	20	40	100	24.3323	14.7088	Deamidation of N(N93, N193)	Deamidation of N(2)			100	Confident	0.836212	0.705719	0.767203	1.15448	1.41306	1.05172
27	Q8WXF1	Paraspeckle component 1 (PSPC1_HUMAN)	PSPC1	13	Single Protein	Q8WXF1	15	9	14	15	9	18.74	71.89	58.7062	4.48938					100	Confident	1.35078	1.0401	1.46969	1.50994	0.579021	0.640025
28	Q8WXF7	Atlastin-1 (ATLA1_HUMAN)	ATL1	14	Single Protein	Q8WXF7	4	1	3	5	1	1.61	84.05	63.5033	1.37918					100	Doubtful	2.07183	0.747185	1.01361	0.788247	1.14737	1.17053
29	Q86XH1	IQ and AAA domain-containing protein 1 (IQCA1_HUMAN)	IQCA1	2	Single Protein	Q86XH1	34	7	33	57	2	6.08	100	95.2811	0.243565					99.8353	Doubtful	0	0	0	0	0	0.432317
30	Q9UL33	Trafficking protein particle complex subunit 2-like protein (TPC2L_HUMAN)	TRAPPC2L	16	Single Protein	Q9UL33	12	3	12	15	5	22.86	100	16.1349	14.6308					100	Confident	1.01935	1.1082	0.638271	1.16935	0.907223	1.01988
31	P41567	Eukaryotic translation initiation factor 1 (EIF1_HUMAN)	EIF1	17	Single Protein	P41567	10	7	3	16	13	57.52	100	12.7246	23.7964					100	Confident	1.09161	1.09999	1.15407	1.01187	1.13459	0.74719
32	Q9UKR5	Probable ergosterol biosynthetic protein 28 (ERG28_HUMAN)	C14orf1	14	Single Protein	Q9UKR5	2	1	2	3	2	6.43	62.86	15.8535	14.7008					100	Doubtful	1.09136	0.869328	1.43352	0.924508	1.55878	0.674876
33	Q8WXE0	Caskin-2 (CSKI2_HUMAN)	CASKIN2	17	Single Protein	Q8WXE0	10	4	10	10	4	4.91	63.14	126.705	1.77546					100	Confident	0.884457	1.05723	1.15455	0.986506	1.11958	1.00168
34	Q8WXE9	Stonin-2 (STON2_HUMAN)	STON2	14	Single Protein	Q8WXE9	5	2	5	5	2	2.1	57.57	101.102	1.76089					100	Confident	1.26126	1.27341	1.82382	1.02188	0.912164	0.964123
35	Q8WXD2	Secretogranin-3 (SCG3_HUMAN)	SCG3	15	Single Protein	Q8WXD2	4	1	4	4	1	1.92	93.8	52.9729	1.38212					100	Doubtful	8.85763	1.459	1.0211	0.711458	1.42637	0.665281
36	Q9UKS6	Protein kinase C and casein kinase substrate in neurons protein 3 (PACN3_HUMAN)	PACSIN3	11	Single Protein	Q9UKS6	17	8	17	22	12	21.23	100	48.4568	5.59551					100	Confident	0.88589	0.714965	0.101755	0.944121	0.874752	0.98645
37	Q9UL46	Proteasome activator complex subunit 2 (PSME2_HUMAN)	PSME2	14	Single Protein	Q9UL46	9	6	9	16	12	21.34	100	27.3843	12.3142					100	Confident	0.967686	0.698747	0.550162	1.10365	2.48716	1.63043
38	Q9NXA8	NAD-dependent protein deacylase sirtuin-5, mitochondrial (SIR5_HUMAN)	SIRT5	6	Single Protein	Q9NXA8	4	1	4	6	2	5.48	80.32	33.8592	4.63681					100	Doubtful	1.25598	1.03143	0.484202	0.983893	0.96767	0.988323
39	Q8WXD5	Gem-associated protein 6 (GEMI6_HUMAN)	GEMIN6	2	Single Protein	Q8WXD5	4	4	4	4	4	20.96	55.09	18.8123	11.137					100	Confident	1.40633	0.851438	0.544998	0.832892	0.691034	0.956623
40	Q9UKT4	F-box only protein 5 (FBX5_HUMAN)	FBXO5	6	Single Protein	Q9UKT4	4	1	4	4	1	2.24	89.04	50.1143	1.62521					100	Doubtful	2.43933	3.05658	1.1439	0.458708	0.500253	1.34692
41	Q9UKL6	Phosphatidylcholine transfer protein (PPCT_HUMAN)	PCTP	17	Single Protein	Q9UKL6	5	3	5	6	3	12.62	79.91	24.8273	6.93487			Deamidation of N (N194-{N194 N198})	Deamidation of N (1)	100	Confident	0.626512	1.03516	2.51741	0.792916	0.55366	1.82976
42	Q9NWY4	UPF0609 protein C4orf27 (CD027_HUMAN)	C4orf27	4	Single Protein	Q9NWY4	14	8	10	15	7	29.77	78.9	39.411	5.94314					100	Confident	1.08224	1.68708	1.6759	0.952906	0.566354	0.858139
43	Q8WWY3	U4/U6 small nuclear ribonucleoprotein Prp31 (PRP31_HUMAN)	PRPF31	CHR_HSCHR19LRC_LRC_I_CTG3_1	Single Protein	Q8WWY3	15	10	15	20	14	21.84	76.75	55.4214	6.42907	Deamidation of N(N464); Oxidation of M(M81)	Deamidation of N(1); Oxidation of M(1)			100	Confident	1.01674	1.1629	1.04562	0.932111	0.65909	0.99662
44	Q9UKM9	RNA-binding protein Raly (RALY_HUMAN)	RALY	20	Single Protein	Q9UKM9	20	11	17	33	15	34.97	73.86	32.4436	10.625	Deamidation of N(N76, N88)	Deamidation of N(2)			100	Confident	1.10775	1.29245	1.4926	1.79491	0.579186	0.690012
45	Q9NWZ3	Interleukin-1 receptor-associated kinase 4 (IRAK4_HUMAN)	IRAK4	12	Single Protein	Q9NWZ3	10	3	10	12	3	7.83	83.26	51.4969	3.09625					100	Confident	0.735909	0.782068	0.909227	1.31373	1.32746	1.82332
46	Q9UKM7	Endoplasmic reticulum mannosyl-oligosaccharide 1,2-alpha-mannosidase (MA1B1_HUMAN)	MAN1B1	9	Single Protein	Q9UKM7	9	3	9	11	6	7.73	83.98	79.5298	3.48945			Deamidation of N (N643-{N642 N643})	Deamidation of N (1)	100	Confident	0.804041	1.04238	0.382169	0.921663	0.520015	1.83881
47	Q9NWZ5	Uridine-cytidine kinase-like 1 (UCKL1_HUMAN)	UCKL1	20	Single Protein	Q9NWZ5	7	2	7	9	2	4.56	93.98	61.1025	1.88398					100	Confident	1.07942	1.16552	0.959714	0.872078	1.08791	0.917755
48	Q9NWZ8	Gem-associated protein 8 (GEMI8_HUMAN)	GEMIN8	X	Single Protein	Q9NWZ8	7	4	7	8	4	18.18	79.34	28.6186	7.0186					60	Confident	1.47498	0.964961	0	0.819731	0.878575	0.812958
49	Q99996	A-kinase anchor protein 9 (AKAP9_HUMAN)	AKAP9	7	Single Protein	Q99996	99	18	99	119	18	5.06	96.22	453.387	0.600786					100	Confident	0.847306	0.968298	0.579064	1.25397	1.07795	1.04966
50	Q8WX93	Palladin (PALLD_HUMAN)	PALLD	4	Single Protein	Q8WX93	34	17	34	42	23	15.84	71.44	150.47	3.1373	Deamidation of N(N730, N997)	Deamidation of N(2)	Deamidation of N (N921-{N920 N921}, N946-{N946 N956})	Deamidation of N (2)	100	Confident	0.468595	1.07201	2.62496	0.812433	0.675396	1.83177
51	Q8WX92	Negative elongation factor B (NELFB_HUMAN)	NELFB	9	Single Protein	Q8WX92	22	10	22	28	14	22.76	85.69	65.6554	5.27388					100	Confident	1.06343	1.39981	1.26292	1.15373	0.704943	0.874494
52	Q96QR8	Transcriptional activator protein Pur-beta (PURB_HUMAN)	PURB	7	Single Protein	Q96QR8	4	1	3	5	2	4.17	66.35	33.2205	6.24961					100	Doubtful	0.615335	0.605577	0.49499	1.74441	1.22038	1.50927
53	Q8WWX9	Selenoprotein M (SELM_HUMAN)	SELM	22	Single Protein	Q8WWX9	2	2	2	2	2	19.31	77.24	16.2224	8.66296					100	Confident	0.67328	0.357601	0	0	0.210692	1.29855
54	Q9UKN8	General transcription factor 3C polypeptide 4 (TF3C4_HUMAN)	GTF3C4	9	Single Protein	Q9UKN8	24	7	24	27	8	11.44	92.82	91.9235	2.15274					100	Confident	1.26288	1.2155	2.00987	0.628978	0.570141	0.96893
55	Q99986	Serine/threonine-protein kinase VRK1 (VRK1_HUMAN)	VRK1	14	Single Protein	Q99986	7	5	7	11	6	18.43	91.67	45.4474	4.42508					100	Confident	3.32865	2.9536	1.18745	0.652364	0.641467	0.864633
56	Q99988	Growth/differentiation factor 15 (GDF15_HUMAN)	GDF15	19	Single Protein	Q99988	5	1	5	5	1	5.19	79.87	34.1188	2.3436					100	Doubtful	0.198253	0	0	0.890306	1.51667	1.21075
57	Q86X95	Corepressor interacting with RBPJ 1 (CIR1_HUMAN)	CIR1	2	Single Protein	Q86X95	20	4	20	28	6	6.44	86	52.2813	3.75765					100	Confident	0.579994	0.903159	0	0	0	0.373954
58	Q8WWV3	Reticulon-4-interacting protein 1, mitochondrial (RT4I1_HUMAN)	RTN4IP1	6	Single Protein	Q8WWV3	9	3	9	9	3	8.33	100	43.5616	2.9946					100	Confident	1.06394	0.559236	0.637372	1.31036	1.0946	1.18203
59	Q00403	Transcription initiation factor IIB (TF2B_HUMAN)	GTF2B	1	Single Protein	Q00403	18	7	18	20	9	24.37	100	34.8106	7.86611					100	Confident	1.01359	1.24983	1.28262	1.05762	1.00692	1.18905
60	Q9NWU1	3-oxoacyl-[acyl-carrier-protein] synthase, mitochondrial (OXSM_HUMAN)	OXSM	3	Single Protein	Q9NWU1	9	2	9	9	2	6.97	78.87	48.8118	2.31012					100	Confident	0.433712	0.720957	1.65701	1.32003	1.61891	2.21973
61	Q9NX61	Transmembrane protein 161A (T161A_HUMAN)	TMEM161A	19	Single Protein	Q9NX61	2	1	2	2	1	2.51	70.77	53.5675	1.90807					100	Doubtful	1.4806	0.739687	0	0.896386	1.51842	0.770695
62	Q9NX62	Inositol monophosphatase 3 (IMPA3_HUMAN)	IMPAD1	8	Single Protein	Q9NX62	11	7	11	15	10	21.73	72.42	38.657	8.80884					100	Confident	1.01365	1.98194	1.04273	0.761456	0.990708	0.87874
63	Q9NWU2	Glucose-induced degradation protein 8 homolog (GID8_HUMAN)	GID8	20	Single Protein	Q9NWU2	8	7	8	10	9	37.28	100	26.7317	9.34181					100	Confident	1.06471	1.44303	1.01654	1.04836	0.589545	1.11188
64	Q9NX63	MICOS complex subunit MIC19 (MIC19_HUMAN)	CHCHD3	7	Single Protein	Q9NX63	6	1	6	6	1	3.52	100	26.1362	2.84949					100	Doubtful	1.77519	1.08269	1.41431	0.878065	1.08452	0.920279
65	Q9NWU5	39S ribosomal protein L22, mitochondrial (RM22_HUMAN)	MRPL22	5	Single Protein	Q9NWU5	6	5	6	8	6	32.04	100	23.6256	8.21626	Deamidation of N(N103)	Deamidation of N(1)			100	Confident	1.13317	1.19798	0.62117	0.970517	0.904184	0.913876
66	Q9UKI2	Cdc42 effector protein 3 (BORG2_HUMAN)	CDC42EP3	2	Single Protein	Q9UKI2	4	2	4	6	2	13.39	63.78	27.6608	4.39028					100	Confident	0.776735	1.28831	2.73101	0.900763	0.280581	1.02525
67	Q9NX70	Mediator of RNA polymerase II transcription subunit 29 (MED29_HUMAN)	MED29	19	Single Protein	Q9NX70	2	2	2	2	2	14.5	55.5	21.0595	6.88122			Deamidation of N (N81-{N81 N85 N87 N90})	Deamidation of N (1)	100	Doubtful	1.47151	1.13515	1.50844	1.02847	1.01587	0.774069
68	Q9UKI8	Serine/threonine-protein kinase tousled-like 1 (TLK1_HUMAN)	TLK1	2	Single Protein	Q9UKI8	22	3	15	25	4	4.83	74.67	86.646	1.74893					100	Confident	1.48039	1.15465	0.532128	1.18704	0.934531	0.932051
69	Q9NWV4	UPF0587 protein C1orf123 (CA123_HUMAN)	C1orf123	1	Single Protein	Q9NWV4	10	9	10	13	11	53.75	80	18.0368	15.4891	Oxidation of M(M63)	Oxidation of M(1)	Deamidation of N (N87-{N74 N87 N91 N93})	Deamidation of N (1)	100	Confident	1.09521	1.34555	0.904915	0.986619	0.834415	1.13463
70	Q9NX74	tRNA-dihydrouridine(20) synthase [NAD(P)+]-like (DUS2L_HUMAN)	DUS2	16	Single Protein	Q9NX74	15	8	15	16	9	21.1	93.91	55.0152	3.89394					100	Confident	0.94967	0.833315	0.798952	0.914443	0.948183	1.20206
71	Q9NX76	CKLF-like MARVEL transmembrane domain-containing protein 6 (CKLF6_HUMAN)	CMTM6	3	Single Protein	Q9NX76	2	1	2	2	1	5.46	54.64	20.4055	5.01422					100	Doubtful	0.789375	0.739687	0	1.13311	1.29908	0.873659
72	A4D1E9	GTP-binding protein 10 (GTPBA_HUMAN)	GTPBP10	7	Single Protein	A4D1E9	18	10	18	21	12	31.52	100	42.9056	5.41284					100	Confident	1.55505	1.56622	0.999945	0.815148	1.03027	0.786552
73	Q9NWV8	BRISC and BRCA1-A complex member 1 (BABA1_HUMAN)	BABAM1	19	Single Protein	Q9NWV8	10	6	10	18	11	21.88	81.46	36.5366	14.5919	Deamidation of N(N64)	Deamidation of N(1)			100	Confident	0.951187	0.857543	0.408139	1.0244	0.945783	1.11094
74	Q9UKJ3	G patch domain-containing protein 8 (GPTC8_HUMAN)	GPATCH8	17	Single Protein	Q9UKJ3	61	21	60	69	22	17.38	74.9	164.098	2.22421	Oxidation of M(M420)	Oxidation of M(1)			100	Confident	1.55459	1.29044	1.25428	1.09841	0.976619	0.90749
75	Q96QU8	Exportin-6 (XPO6_HUMAN)	XPO6	16	Single Protein	Q96QU8	19	9	19	19	9	9.42	65.96	128.801	2.37338					100	Confident	1.57623	1.30316	0.852172	0.931281	0.875104	0.913066
76	Q9UKK3	Poly [ADP-ribose] polymerase 4 (PARP4_HUMAN)	PARP4	13	Single Protein	Q9UKK3	23	11	23	26	12	8.12	71.87	192.472	1.50377					100	Confident	0.847355	0.732088	0	1.10109	2.03736	1.8707
77	Q9UKK6	NTF2-related export protein 1 (NXT1_HUMAN)	NXT1	20	Single Protein	Q9UKK6	3	1	3	3	1	14.29	55	15.8366	8.40045					100	Doubtful	1.09197	1.41441	1.82551	1.04923	0.398456	1.21802
78	Q9UKK9	ADP-sugar pyrophosphatase (NUDT5_HUMAN)	NUDT5	10	Single Protein	Q9UKK9	18	15	18	26	23	64.38	61.19	24.3122	19.9343	Oxidation of M(M37)	Oxidation of M(1)			100	Confident	1.07799	0.979346	0.798769	0.923867	0.841082	1.02307
79	Q9NWX6	Probable tRNA(His) guanylyltransferase (THG1_HUMAN)	THG1L	5	Single Protein	Q9NWX6	6	3	6	6	3	15.1	89.6	34.8084	4.44143					100	Confident	1.25577	1.5257	2.34534	0.643517	1.0506	0.869289
80	Q96QT4	Transient receptor potential cation channel subfamily M member 7 (TRPM7_HUMAN)	TRPM7	15	Single Protein	Q96QT4	27	1	23	30	1	0.8	83	212.561	0.410168					100	Doubtful	0.92148	1.03885	0	1.05069	1.08013	1.04792
81	Q8WWZ3	Ectodysplasin-A receptor-associated adapter protein (EDAD_HUMAN)	EDARADD	1	Single Protein	Q8WWZ3	2	1	2	2	1	9.77	100	24.7859	3.00853					100	Doubtful	0.822327	0.673874	1.28534	1.58105	1.26225	1.54699
82	Q9ULF5	Zinc transporter ZIP10 (S39AA_HUMAN)	SLC39A10	2	Single Protein	Q9ULF5	15	9	15	18	9	13.24	59.09	94.0727	3.15495					100	Confident	1.64443	1.71677	0.930994	0.727319	0.77421	1.1103
83	Q9NY47	Voltage-dependent calcium channel subunit alpha-2/delta-2 (CA2D2_HUMAN)	CACNA2D2	3	Single Protein	Q9NY47	17	3	16	18	3	2.87	72.61	129.735	1.30862					100	Confident	2.86765	2.00924	2.36803	0.872879	0.768342	0.937759
84	A6ND36	Protein FAM83G (FA83G_HUMAN)	FAM83G	17	Single Protein	A6ND36	9	4	9	9	4	7.29	78.86	90.7787	2.07638					100	Confident	0.907867	1.10294	0.983069	0.839588	1.169	0.875344
85	Q9ULG1	DNA helicase INO80 (INO80_HUMAN)	INO80	15	Single Protein	Q9ULG1	40	2	38	65	1	1.93	80.33	176.643	0.494522	Deamidation of N(N112, N115)	Deamidation of N(2)			60	Doubtful	3.41676	2.83406	0	1.27177	1.15912	0.625796
86	Q86Y56	Dynein assembly factor 5, axonemal (DAAF5_HUMAN)	DNAAF5	7	Single Protein	Q86Y56	23	16	22	40	21	23.74	79.06	93.4621	4.90421					100	Confident	1.22352	1.28716	0.857033	0.836779	0.712412	0.876697
87	Q96RL7	Vacuolar protein sorting-associated protein 13A (VP13A_HUMAN)	VPS13A	9	Single Protein	Q96RL7	45	7	44	48	7	2.65	76.56	360.047	0.650815					100	Confident	1.17244	0.849312	0.452359	0.771317	1.15439	0.890858
88	Q96RL1	BRCA1-A complex subunit RAP80 (UIMC1_HUMAN)	UIMC1	5	Single Protein	Q96RL1	9	2	9	10	2	2.64	85.95	79.6779	1.49962					42.8571	Doubtful	1.7065	1.23546	1.51313	1.46791	1.14502	0.77896
89	Q9ULH0	Kinase D-interacting substrate of 220 kDa (KDIS_HUMAN)	KIDINS220	2	Single Protein	Q9ULH0	32	2	32	35	2	1.24	86.62	196.419	0.632498					100	Confident	1.06692	0.612985	0.282853	1.74251	1.41291	0.647816
90	A6NCS6	Uncharacterized protein C2orf72 (CB072_HUMAN)	C2orf72	2	Single Protein	A6NCS6	8	4	7	9	5	22.71	78.31	30.4618	7.6414	Deamidation of N(N267)	Deamidation of N(1)			100	Confident	0.201578	0.182784	0	0.325577	1.05162	0.65407
91	Q9ULH1	Arf-GAP with SH3 domain, ANK repeat and PH domain-containing protein 1 (ASAP1_HUMAN)	ASAP1	8	Single Protein	Q9ULH1	21	7	19	26	9	7.09	76.17	125.42	2.1262					100	Confident	0.706745	1.13042	0.868702	1.28886	1.20236	1.65341
92	Q9ULH7	MKL/myocardin-like protein 2 (MKL2_HUMAN)	MKL2	16	Single Protein	Q9ULH7	11	2	11	11	2	2.57	54.23	118.054	1.64449					100	Confident	0.699351	0.830529	0.998081	0.998278	1.29382	1.25852
93	Q9NY61	Protein AATF (AATF_HUMAN)	AATF	17	Single Protein	Q9NY61	10	5	10	11	4	12.14	71.79	63.0943	3.35217					100	Confident	0.976904	0.870271	0	1.04274	0.883733	0.744229
94	Q9NY64	Solute carrier family 2, facilitated glucose transporter member 8 (GTR8_HUMAN)	SLC2A8	9	Single Protein	Q9NY64	4	2	4	4	2	4.4	51.57	50.7857	3.17076					100	Confident	0.657357	0.602762	0.477058	1.32407	1.17113	1.26556
95	Q9NXU5	ADP-ribosylation factor-like protein 15 (ARL15_HUMAN)	ARL15	5	Single Protein	Q9NXU5	5	3	5	5	3	25.49	85.29	22.8615	5.81305					100	Doubtful	0.84531	0.737012	0	1.08494	1.27873	0.904966
96	Q96RK0	Protein capicua homolog (CIC_HUMAN)	CIC	19	Single Protein	Q96RK0	20	4	20	29	4	3.48	53.3	163.719	1.47115					100	Confident	0.932828	0.970178	0.538276	0.868851	1.07482	1.4924
97	Q8WY22	BRI3-binding protein (BRI3B_HUMAN)	BRI3BP	12	Single Protein	Q8WY22	4	2	4	6	2	14.34	62.95	27.8178	5.16091					100	Confident	0.764108	1.3015	0	1.22453	1.30592	1.16243
98	Q86Y37	CDK2-associated and cullin domain-containing protein 1 (CACL1_HUMAN)	CACUL1	10	Single Protein	Q86Y37	6	4	6	8	6	18.43	75.07	41.0374	4.01063					100	Confident	1.18506	0.987139	0.390763	0.41501	0.792801	1.53354
99	Q9NXV2	BTB/POZ domain-containing protein KCTD5 (KCTD5_HUMAN)	KCTD5	16	Single Protein	Q9NXV2	7	1	7	9	1	5.13	100	26.0761	2.76425					100	Doubtful	0.916526	0.743663	0.752233	0.783895	1.21681	0.953059
100	Q9NXV6	CDKN2A-interacting protein (CARF_HUMAN)	CDKN2AIP	4	Single Protein	Q9NXV6	26	18	26	32	23	38.1	91.21	61.0879	7.10634	Deamidation of N(N200)	Deamidation of N(1)			100	Confident	0.898998	0.924618	0.772159	1.22116	0.940259	1.05092
101	P61254	60S ribosomal protein L26 (RL26_HUMAN)	RPL26	17	Related Proteins	P61254, Q9UNX3	10	7	0	17	12	24.14	100	17.2475	5.19379	Oxidation of M(M30)	Oxidation of M(1)			100	Confident	1.93369	2.02693	1.41441	1.07807	0.544597	1.01215
102	Q96RQ1	Endoplasmic reticulum-Golgi intermediate compartment protein 2 (ERGI2_HUMAN)	ERGIC2	12	Single Protein	Q96RQ1	2	2	2	3	2	5.57	72.15	42.5215	3.22343					100	Confident	0.761688	0.804998	1.07083	1.26838	1.24962	1.46309
103	Q96RQ3	Methylcrotonoyl-CoA carboxylase subunit alpha, mitochondrial (MCCA_HUMAN)	MCCC1	3	Single Protein	Q96RQ3	14	5	12	15	5	8	94.76	80.4219	2.11845					100	Confident	0.848025	1.10151	1.161	1.22295	1.33965	0.869667
104	Q86XX4	Extracellular matrix protein FRAS1 (FRAS1_HUMAN)	FRAS1	4	Single Protein	Q86XX4	23	2	23	28	2	0.52	66.19	442.928	0.350145					100	Confident	1.92487	1.2855	0.943378	1.07727	1.02669	0.924084
105	Q9ULC3	Ras-related protein Rab-23 (RAB23_HUMAN)	RAB23	6	Single Protein	Q9ULC3	11	7	11	12	7	32.07	86.92	26.6425	8.1415					100	Confident	0.93615	0.843059	0.829389	1.12488	0.920571	1.07718
106	Q9ULC5	Long-chain-fatty-acid--CoA ligase 5 (ACSL5_HUMAN)	ACSL5	10	Single Protein	Q9ULC5	34	25	28	48	35	37.63	78.33	75.9422	7.88016	Deamidation of N(N532, N652); Oxidation of M(M212)	Deamidation of N(2); Oxidation of M(1)	Deamidation of N (N281-{N277 N281})	Deamidation of N (1)	100	Confident	0.335893	0.471667	0	0.723005	2.86327	1.37371
107	Q9ULC4	Malignant T-cell-amplified sequence 1 (MCTS1_HUMAN)	MCTS1	X	Single Protein	Q9ULC4	12	10	12	15	12	46.96	100	20.5418	14.3982	Oxidation of M(M44, M112, M150)	Oxidation of M(3)			100	Confident	0.899275	0.987499	1.1701	1.11155	0.974496	1.15873
108	Q9NY12	H/ACA ribonucleoprotein complex subunit 1 (GAR1_HUMAN)	GAR1	4	Single Protein	Q9NY12	11	4	10	14	4	17.51	100	22.3342	6.21001					100	Confident	1.76241	1.72757	1.93739	1.33467	0.770651	0.795286
109	Q96RP9	Elongation factor G, mitochondrial (EFGM_HUMAN)	GFM1	3	Single Protein	Q96RP9	36	18	36	46	25	27.83	86.42	83.4184	4.40312	Deamidation of N(N577)	Deamidation of N(1)			100	Confident	1.66462	1.3105	0.690099	0.687622	0.971614	0.998227
110	Q96S19	UPF0585 protein C16orf13 (CP013_HUMAN)	C16orf13	16	Single Protein	Q96S19	7	3	7	8	3	15.69	81.86	22.5637	7.10098	Deamidation of N(N153)	Deamidation of N(1)			100	Confident	0.92148	1.03027	2.16563	0.80889	0.948076	1.40552
111	Q86Y82	Syntaxin-12 (STX12_HUMAN)	STX12	1	Single Protein	Q86Y82	16	10	16	23	14	32.25	77.17	31.6223	16.4042	Oxidation of M(M47, M107)	Oxidation of M(2)	Deamidation of N (N116-{N108 N115 N116})	Deamidation of N (1)	100	Confident	0.30238	0.540978	0	1.11031	1.5282	1.0704
112	Q9ULD2	Microtubule-associated tumor suppressor 1 (MTUS1_HUMAN)	MTUS1	8	Single Protein	Q9ULD2	25	4	25	31	5	3.7	84.96	141.309	1.84838					100	Confident	0.388122	0.401668	0.173032	1.40873	1.82542	0.958008
113	Q9NY26	Zinc transporter ZIP1 (S39A1_HUMAN)	SLC39A1	1	Single Protein	Q9NY26	3	1	3	3	1	3.7	39.2	34.2275	4.11996					100	Doubtful	0.92148	0.886568	0	1.13361	0.897334	1.92434
114	Q9NY27	Serine/threonine-protein phosphatase 4 regulatory subunit 2 (PP4R2_HUMAN)	PPP4R2	3	Single Protein	Q9NY27	44	15	44	52	19	40.53	93.05	46.8689	7.54033	Deamidation of N(N191, N366); Oxidation of M(M83, M188)	Deamidation of N(2); Oxidation of M(2)			100	Confident	1.49401	1.10352	0.967232	0.937977	0.903072	0.965195
115	Q96S06	Lipase maturation factor 1 (LMF1_HUMAN)	LMF1	16	Single Protein	Q96S06	8	2	8	10	2	3	68.43	64.8314	2.50065					100	Confident	0.421629	0.737595	0.526244	1.21354	1.38775	1.10333
116	Q9ULE0	Protein WWC3 (WWC3_HUMAN)	WWC3	X	Single Protein	Q9ULE0	16	3	16	17	3	2.84	82.42	122.6	1.27649					99.7906	Confident	0.713582	0.683871	0.476321	1.14126	1.38436	3.05828
117	Q9NXR1	Nuclear distribution protein nudE homolog 1 (NDE1_HUMAN)	NDE1	CHR_HSCHR16_1_CTG1	Single Protein	Q9NXR1	5	2	4	5	2	5.2	100	38.7845	2.8042					65.7143	Confident	1.53232	1.26053	0.852029	0.820921	0.97423	1.00255
118	Q9NY33	Dipeptidyl peptidase 3 (DPP3_HUMAN)	DPP3	11	Single Protein	Q9NY33	44	35	44	68	54	44.37	86.3	82.5378	8.08405	Deamidation of N(N175); Oxidation of M(M178)	Deamidation of N(1); Oxidation of M(1)	Deamidation of N (N478-{N470 N478})	Deamidation of N (1)	100	Confident	0.970149	0.956898	0	0.838883	1.00233	0.952837
119	Q9ULE6	Paladin (PALD_HUMAN)	PALD1	10	Single Protein	Q9ULE6	16	6	16	16	7	8.76	83.88	96.6932	2.03695					100	Confident	1.37722	1.39286	1.0993	0.494712	0.790879	0.788213
120	Q9NY35	Claudin domain-containing protein 1 (CLDN1_HUMAN)	CLDND1	3	Single Protein	Q9NY35	3	1	3	3	1	5.53	57.31	28.5841	4.46093					100	Doubtful	0.890826	1.07336	1.77264	1.23173	1.49206	0.893396
121	Q9NXR7	BRCA1-A complex subunit BRE (BRE_HUMAN)	BRE	2	Single Protein	Q9NXR7	8	2	8	8	2	4.96	77.55	43.5238	3.26684					100	Confident	1.08453	1.0872	1.09515	1.10225	1.33551	0.719643
122	Q96RN5	Mediator of RNA polymerase II transcription subunit 15 (MED15_HUMAN)	MED15	22	Single Protein	Q96RN5	10	3	10	11	4	3.81	46.7	86.699	4.98016					100	Confident	1.47366	0.906029	0.833963	0.801935	0.689726	1.11399
123	Q96RE7	Nucleus accumbens-associated protein 1 (NACC1_HUMAN)	NACC1	19	Single Protein	Q96RE7	27	12	24	33	15	22.58	68.69	57.2218	5.67909	Oxidation of M(M179)	Oxidation of M(1)			100	Confident	2.56777	1.55427	1.18704	1.02353	0.728234	1.00618
124	Q9NXK8	F-box/LRR-repeat protein 12 (FXL12_HUMAN)	FBXL12	19	Single Protein	Q9NXK8	4	2	4	4	2	10.43	86.2	37.0016	3.45285					100	Confident	1.58425	1.99875	2.19999	0.494568	0.996844	0.944195
125	Q96RD7	Pannexin-1 (PANX1_HUMAN)	PANX1	11	Single Protein	Q96RD7	3	1	3	3	1	3.29	75.35	48.019	2.01506					100	Doubtful	0.963953	1.11437	2.46758	0.887402	0.939225	1.41501
126	Q86XL3	Ankyrin repeat and LEM domain-containing protein 2 (ANKL2_HUMAN)	ANKLE2	12	Single Protein	Q86XL3	19	6	19	25	6	9.28	96.7	104.05	1.74724					100	Confident	1.14621	1.46276	1.35101	0.925146	0.905001	0.928465
127	Q8WXI7	Mucin-16 (MUC16_HUMAN)	MUC16	19	Single Protein	Q8WXI7	76	2	73	102	3	0.47	56.7	2351.19	0.00666279					25.7143	Doubtful	0.728803	0.88094	0.975047	1.27447	2.00755	2.14477
128	Q8WXI9	Transcriptional repressor p66-beta (P66B_HUMAN)	GATAD2B	1	Single Protein	Q8WXI9	10	1	10	13	1	2.36	86.17	65.22	1.26582					100	Doubtful	0.975268	1.24079	0.895483	1.01108	1.09146	2.36124
129	Q86XK2	F-box only protein 11 (FBX11_HUMAN)	FBXO11	2	Single Protein	Q86XK2	14	1	14	16	1	1.73	69.36	103.52	0.921416					100	Doubtful	0.964652	0.979611	1.27519	1.10206	1.10482	1.25282
130	Q8WXH0	Nesprin-2 (SYNE2_HUMAN)	SYNE2	14	Single Protein	Q8WXH0	95	1	89	104	1	0.13	88.57	795.944	0.104076					99.7906	Doubtful	1.36566	0.934535	0.513996	0.773594	0.853786	2.02407
131	Q9ULA0	Aspartyl aminopeptidase (DNPEP_HUMAN)	DNPEP	2	Single Protein	Q9ULA0	26	15	26	32	21	30.32	80.42	52.3949	8.19375	Deamidation of N(N210); Oxidation of M(M439, M445)	Deamidation of N(1); Oxidation of M(2)			100	Confident	0.875656	0.871833	0.647034	1.14192	0.771166	2.14159
132	Q9NXN4	Ganglioside-induced differentiation-associated protein 2 (GDAP2_HUMAN)	GDAP2	1	Single Protein	Q9NXN4	13	6	13	17	7	14.29	78.47	56.1895	4.89272					100	Confident	0.451965	0.480038	0.116865	1.55078	1.4349	1.08507
133	Q9NXF7	DDB1- and CUL4-associated factor 16 (DCA16_HUMAN)	DCAF16	4	Single Protein	Q9NXF7	6	4	6	6	4	25	75.46	24.178	8.26731	Deamidation of N(N196)	Deamidation of N(1)			100	Confident	1.10173	1.02188	0.408637	0.82691	1.46711	0.49801
134	Q9NXF8	Palmitoyltransferase ZDHHC7 (ZDHC7_HUMAN)	ZDHHC7	16	Single Protein	Q9NXF8	5	1	5	5	1	5.19	54.22	35.1164	2.87482					100	Doubtful	0.997134	1.29149	1.12254	1.18173	0.513066	1.57318
135	Q8WY07	Cationic amino acid transporter 3 (CTR3_HUMAN)	SLC7A3	X	Single Protein	Q8WY07	4	3	4	7	4	7.27	46.37	67.1254	3.74726					100	Confident	1.69133	0.748587	0	0.630438	0.623181	0
136	Q9NXG2	THUMP domain-containing protein 1 (THUM1_HUMAN)	THUMPD1	16	Single Protein	Q9NXG2	35	19	35	44	28	55.24	88.1	39.2908	9.97664	Oxidation of M(M52)	Oxidation of M(1)	Deamidation of N (N329-{N324 N329})	Deamidation of N (1)	100	Confident	1.11924	1.15787	1.21864	0.889362	0.802472	0.990305
137	Q9UKY7	Protein CDV3 homolog (CDV3_HUMAN)	CDV3	3	Single Protein	Q9UKY7	31	24	31	59	44	68.99	68.6	27.3184	35.4183	Deamidation of N(N123); Oxidation of M(M103, M134)	Deamidation of N(1); Oxidation of M(2)			100	Confident	0.699937	0.73872	1.04264	1.32163	1.3091	1.10926
138	Q9NXG6	Transmembrane prolyl 4-hydroxylase (P4HTM_HUMAN)	P4HTM	3	Single Protein	Q9NXG6	9	4	9	13	5	12.55	73.9	56.6252	4.06814					100	Confident	0.616377	0.666094	0	1.2884	1.25106	2.26588
139	Q86Y13	E3 ubiquitin-protein ligase DZIP3 (DZIP3_HUMAN)	DZIP3	3	Single Protein	Q86Y13	34	1	34	39	1	0.99	88.49	138.516	0.605084					100	Doubtful	1.36575	0.748318	0.814991	0.638605	1.1456	1.49151
140	Q86XP3	ATP-dependent RNA helicase DDX42 (DDX42_HUMAN)	DDX42	17	Single Protein	Q86XP3	60	31	60	74	43	36.89	81.66	102.912	4.36991	Oxidation of M(M366)	Oxidation of M(1)	Deamidation of N (N226-{N216 N219 N226})	Deamidation of N (1)	100	Confident	1.46786	1.36055	1.4592	0.78989	0.652946	0.886813
141	Q9UKZ1	CCR4-NOT transcription complex subunit 11 (CNO11_HUMAN)	CNOT11	2	Single Protein	Q9UKZ1	13	7	13	16	8	22.35	72.94	55.1803	4.58568					100	Confident	1.08911	0.857108	0.616729	0.81322	1.07219	0.85673
142	Q9NXH9	tRNA (guanine(26)-N(2))-dimethyltransferase (TRM1_HUMAN)	TRMT1	19	Single Protein	Q9NXH9	24	14	24	39	17	25.8	82.4	72.1884	3.91928					100	Confident	1.10734	1.31491	1.37395	0.861478	0.585873	0.905196
143	A4D1U4	Protein LCHN (LCHN_HUMAN)	LCHN		Single Protein	A4D1U4	5	1	5	5	1	3.08	82.42	51.4126	1.72489					100	Doubtful	1.01977	0.739687	0	0.800717	0.969509	0.925396
144	Q96RG2	PAS domain-containing serine/threonine-protein kinase (PASK_HUMAN)	PASK	2	Single Protein	Q96RG2	17	10	17	18	10	11.26	66.67	142.839	2.14802					100	Confident	1.60724	1.30926	1.25396	0.774592	0.961179	0.891815
145	A4D1S5	Ras-related protein Rab-19 (RAB19_HUMAN)	RAB19	7	Single Protein	A4D1S5	5	3	3	5	3	12.44	86.18	24.3843	3.09774					100	Confident	1.7768	0.703087	0.919781	0.952097	1.22976	1.20893
146	Q86XN8	RNA-binding protein MEX3D (MEX3D_HUMAN)	MEX3D	19	Single Protein	Q86XN8	11	2	10	13	2	5.22	45.16	64.8424	2.4031					100	Confident	1.38883	1.62787	1.2934	0.720822	0.509415	1.23235
147	Q96RF0	Sorting nexin-18 (SNX18_HUMAN)	SNX18	5	Single Protein	Q96RF0	9	5	9	10	4	10.83	69.9	68.8512	2.87318					100	Confident	0.849181	2.12175	2.01384	0.80714	0.744192	1.00162
148	Q9NXJ5	Pyroglutamyl-peptidase 1 (PGPI_HUMAN)	PGPEP1	19	Single Protein	Q9NXJ5	4	3	4	5	4	21.05	100	23.1235	7.22144	Oxidation of M(M192)	Oxidation of M(1)			100	Confident	0.671962	0.426023	0	1.3694	1.15912	2.36522
149	Q9UK39	Nocturnin (NOCT_HUMAN)	NOCT	4	Single Protein	Q9UK39	5	2	5	6	2	7.19	84.22	48.1652	2.67287					100	Confident	1.13211	0.974575	0.45665	0.280137	0.704748	1.44438
150	Q96PZ0	Pseudouridylate synthase 7 homolog (PUS7_HUMAN)	PUS7	7	Single Protein	Q96PZ0	29	17	28	35	22	34.64	85.48	74.9882	5.2804					100	Confident	2.00875	2.07634	1.4832	0.536577	0.546598	0.984785
151	A5YKK6	CCR4-NOT transcription complex subunit 1 (CNOT1_HUMAN)	CNOT1	16	Single Protein	A5YKK6	87	46	87	108	56	22.31	76.26	266.768	2.24016	Deamidation of N(N2339); Oxidation of M(M1599, M1927, M2370)	Deamidation of N(1); Oxidation of M(3)	Deamidation of N (N1071-{N1071 N1074}, N1586-{N1578 N1586})	Deamidation of N (2)	100	Confident	1.2555	1.20998	0.985258	0.929899	0.814767	0.903092
152	Q9UK41	Vacuolar protein sorting-associated protein 28 homolog (VPS28_HUMAN)	VPS28	8	Single Protein	Q9UK41	15	7	15	18	10	31.67	100	25.4086	9.63771	Oxidation of M(M39, M190, M204)	Oxidation of M(3)			100	Confident	0.837228	0.933032	0.86411	0.939722	1.15282	1.25505
153	Q9UJS0	Calcium-binding mitochondrial carrier protein Aralar2 (CMC2_HUMAN)	SLC25A13	7	Single Protein	Q9UJS0	25	17	21	31	21	26.52	77.78	74.1286	4.72142	Oxidation of M(M370)	Oxidation of M(1)	Deamidation of N (N30-{N30 N38})	Deamidation of N (1)	100	Confident	0.902834	0.893797	0.868354	1.3477	1.20343	0.701482
154	Q9UK45	U6 snRNA-associated Sm-like protein LSm7 (LSM7_HUMAN)	LSM7	19	Single Protein	Q9UK45	3	1	3	5	2	7.77	100	11.595	12.5599					100	Doubtful	1.03966	1.55327	1.68195	0.884395	0.113767	1.84735
155	Q86WC4	Osteopetrosis-associated transmembrane protein 1 (OSTM1_HUMAN)	OSTM1	6	Single Protein	Q86WC4	5	2	5	6	2	7.19	47.01	37.2326	5.18851					100	Confident	0.818121	0.747019	0.286958	1.40001	1.60992	0.810975
156	Q86WA9	Sodium-independent sulfate anion transporter (S2611_HUMAN)	SLC26A11	17	Single Protein	Q86WA9	6	4	6	10	5	5.94	48.68	65.2566	4.82464					100	Confident	0.320882	0.639104	0.405106	1.48025	1.26198	1.32915
157	Q96PY5	Formin-like protein 2 (FMNL2_HUMAN)	FMNL2	2	Single Protein	Q96PY5	18	5	14	20	6	4.7	76.8	123.243	1.68166					100	Confident	1.10043	0.758783	0.774676	1.10813	1.00583	0.945756
158	Q86WB0	Nuclear-interacting partner of ALK (NIPA_HUMAN)	ZC3HC1	7	Single Protein	Q86WB0	19	12	19	23	15	28.49	84.86	55.2261	5.72415	Deamidation of N(N60, N443); Oxidation of M(M480)	Deamidation of N(2); Oxidation of M(1)			100	Confident	1.38766	1.37116	1.15423	0.8169	0.724101	0.979174
159	Q86WB7	Protein unc-93 homolog A (UN93A_HUMAN)	UNC93A	6	Single Protein	Q86WB7	2	2	2	2	2	4.81	39.39	50.2368	5.39029			Deamidation of N (N446-{N435 N446})	Deamidation of N (1)	100	Confident	0.232438	0.119813	0	1.218	1.6153	1.02594
160	Q9UK53	Inhibitor of growth protein 1 (ING1_HUMAN)	ING1	13	Single Protein	Q9UK53	11	2	11	15	3	8.77	87.68	46.7082	4.3705					100	Confident	1.57654	1.49565	1.36825	0.41963	0.501821	0.79897
161	Q9UK59	Lariat debranching enzyme (DBR1_HUMAN)	DBR1	3	Single Protein	Q9UK59	15	9	15	16	10	17.83	65.99	61.5163	4.71617	Deamidation of N(N501); Oxidation of M(M475)	Deamidation of N(1); Oxidation of M(1)			100	Confident	0.929018	0.983717	1.2895	0.89886	0.58593	1.10143
162	P51003	Poly(A) polymerase alpha (PAPOA_HUMAN)	PAPOLA	14	Single Protein	P51003	39	21	26	48	28	37.58	88.32	82.791	4.26637	Deamidation of N(N499)	Deamidation of N(1)			100	Confident	1.3809	1.35888	0.830989	0.825282	0.859531	0.993934
163	Q9NWB6	Arginine and glutamate-rich protein 1 (ARGL1_HUMAN)	ARGLU1	13	Single Protein	Q9NWB6	12	5	12	24	6	14.65	100	33.1968	6.59471					100	Confident	2.279	1.93416	1.06728	1.05925	0.72864	0.904276
164	Q86WA8	Lon protease homolog 2, peroxisomal (LONP2_HUMAN)	LONP2	16	Single Protein	Q86WA8	14	4	14	15	5	7.75	79.23	94.5572	2.04873					100	Confident	0.89431	0.838586	0.17222	1.37509	1.00977	1.24825
165	Q86WA6	Valacyclovir hydrolase (BPHL_HUMAN)	BPHL	6	Single Protein	Q86WA6	8	4	8	9	4	14.09	86.6	32.522	5.34751					100	Confident	0.680675	0.835543	0.329182	1.20744	1.05618	1.51747
166	Q9UJU6	Drebrin-like protein (DBNL_HUMAN)	DBNL	7	Single Protein	Q9UJU6	38	18	38	53	29	41.86	76.51	48.1776	10.6422	Deamidation of N(N8, N424); Oxidation of M(M53, M268)	Deamidation of N(2); Oxidation of M(2)			100	Confident	0.840505	1.16608	0.779936	1.0369	1.00303	0.962843
167	P53675	Clathrin heavy chain 2 (CLH2_HUMAN)	CLTCL1	22	Single Protein	P53675	71	44	16	104	63	16.34	89.94	186.91	1.60656	Oxidation of M(M32, M95, M181)	Oxidation of M(3)	Deamidation of N (N24-{N21 N24})	Deamidation of N (1)	100	Confident	0.927782	0.826576	0.668447	1.13805	1.35215	0.663751
168	P28676	Grancalcin (GRAN_HUMAN)	GCA	2	Single Protein	P28676	8	4	8	13	8	29.03	65.44	23.9945	16.7023	Oxidation of M(M215)	Oxidation of M(1)			100	Confident	0.870351	0.871085	0.775258	0.948449	0.708194	1.79856
169	Q14914	Prostaglandin reductase 1 (PTGR1_HUMAN)	PTGR1	9	Single Protein	Q14914	62	53	62	127	107	59.57	89.06	35.8467	21.294	Deamidation of N(N19, N148, N217, N224, N308); Oxidation of M(M63, M64, M146, M230, M309)	Deamidation of N(5); Oxidation of M(5)	Oxidation of M (M316-{M314 M316})	Oxidation of M (1)	100	Confident	0.363178	0.628757	0.473072	1.57932	1.59237	1.07497
170	Q14919	Dr1-associated corepressor (NC2A_HUMAN)	DRAP1	11	Single Protein	Q14919	13	6	13	16	9	20.98	64.39	22.3359	20.5811	Deamidation of N(N100)	Deamidation of N(1)	Oxidation of M (M93-{M93 M102})	Oxidation of M (1)	100	Confident	1.39871	1.23683	1.23762	0.97198	0.886099	0.880356
171	P53677	AP-3 complex subunit mu-2 (AP3M2_HUMAN)	AP3M2	8	Single Protein	P53677	5	4	3	7	6	14.83	100	46.9474	3.61072			Deamidation of N (N152-{N145 N152})	Deamidation of N (1)	100	Confident	0.736421	1.14478	0.591994	0.927339	1.03852	1.04447
172	Q96PV6	Leukocyte receptor cluster member 8 (LENG8_HUMAN)	LENG8	CHR_HSCHR19LRC_COX1_CTG3_1	Single Protein	Q96PV6	27	3	27	31	4	4.36	72.02	86.0746	3.10627					100	Confident	1.61156	1.13766	0.94512	1.00105	0.739355	0.998374
173	Q9UK76	Hematological and neurological expressed 1 protein (HN1_HUMAN)	HN1	17	Single Protein	Q9UK76	16	14	16	22	19	46.75	72.73	16.0049	27.3367	Deamidation of N(N29); Oxidation of M(M47)	Deamidation of N(1); Oxidation of M(1)	Deamidation of N (N58-{N50 N58})	Deamidation of N (1)	100	Confident	1.0965	0.897122	0.441879	0.665535	0.807005	0.733852
174	P26006	Integrin alpha-3 (ITA3_HUMAN)	ITGA3	17	Single Protein	P26006	12	2	12	14	2	0.95	58.04	116.538	1.59058					100	Confident	0.791426	0.598643	0	4.20404	9.97455	5.00911
175	P53602	Diphosphomevalonate decarboxylase (MVD1_HUMAN)	MVD	16	Single Protein	P53602	18	15	18	22	19	36.25	73.75	43.3772	8.90458	Oxidation of M(M172, M257)	Oxidation of M(2)			100	Confident	0.918656	1.14475	1.22996	0.692295	1.22801	0.916025
176	Q86WG5	Myotubularin-related protein 13 (MTMRD_HUMAN)	SBF2	11	Single Protein	Q86WG5	10	1	10	10	1	0.81	78.85	208.333	0.4347					100	Doubtful	1.09078	0.974204	1.30399	0.972323	0.946157	1.42715
177	P53609	Geranylgeranyl transferase type-1 subunit beta (PGTB1_HUMAN)	PGGT1B	5	Single Protein	P53609	8	6	8	9	6	18.57	82.76	42.3407	5.07931	Oxidation of M(M172)	Oxidation of M(1)			100	Confident	0.931714	1.06572	0.493847	1.14737	0.927885	1.28168
178	Q14934	Nuclear factor of activated T-cells, cytoplasmic 4 (NFAC4_HUMAN)	NFATC4	14	Single Protein	Q14934	7	1	6	10	1	1.11	76.83	95.3893	0.933383					100	Doubtful	1.48034	1.05772	0.8471	0.843787	0.917399	1.04494
179	P53618	Coatomer subunit beta (COPB_HUMAN)	COPB1	11	Single Protein	P53618	90	69	89	133	108	50.47	84.99	107.074	6.18355	Deamidation of N(N6, N13, N908); Oxidation of M(M137, M476, M518, M674, M843, M859, M936)	Deamidation of N(3); Oxidation of M(7)	Deamidation of N (N796-{N796 N802}, N863-{N856 N858 N863}), Oxidation of M (M196-{M195 M196})	Deamidation of N (2), Oxidation of M (1)	100	Confident	0.810881	0.93925	0.544451	0.986933	1.15692	1.08935
180	P53611	Geranylgeranyl transferase type-2 subunit beta (PGTB2_HUMAN)	RABGGTB	1	Single Protein	P53611	9	4	9	10	6	10.88	52.87	36.9003	11.3966					100	Confident	0.961439	1.05138	0.378417	0.960739	1.08964	0.973762
181	P53621	Coatomer subunit alpha (COPA_HUMAN)	COPA	1	Single Protein	P53621	103	74	103	146	103	48.77	87.83	138.258	4.37256	Deamidation of N(N347, N791, N994); Oxidation of M(M355, M614, M729, M802, M979)	Deamidation of N(3); Oxidation of M(5)	Deamidation of N (N388-{N385 N388})	Deamidation of N (1)	100	Confident	0.888735	0.984192	0.839672	1.05043	1.14743	1.1845
182	O43175	D-3-phosphoglycerate dehydrogenase (SERA_HUMAN)	PHGDH	1	Single Protein	O43175	84	67	82	155	120	67.35	65.67	56.6144	22.9152	Deamidation of N(N65, N144, N449); Oxidation of M(M128, M139, M477, M481)	Deamidation of N(3); Oxidation of M(4)	Deamidation of N (N392-{N389 N392})	Deamidation of N (1)	100	Confident	1.06627	0.762697	0	1.2984	0.949749	0.756607
183	O43174	Cytochrome P450 26A1 (CP26A_HUMAN)	CYP26A1	10	Single Protein	O43174	19	9	19	32	17	19.72	93.16	56.1622	8.26533					100	Confident	0.422639	3.13925	2.08346	0.267756	0.308306	0.596748
184	Q8WWC4	Uncharacterized protein C2orf47, mitochondrial (CB047_HUMAN)	C2orf47	2	Single Protein	Q8WWC4	11	3	11	14	5	10.65	100	32.524	7.03886					100	Confident	1.24919	1.18705	0.884002	0.755216	0.616072	1.30023
185	Q6BDS2	UHRF1-binding protein 1 (URFB1_HUMAN)	UHRF1BP1	6	Single Protein	Q6BDS2	15	5	15	17	5	5.14	69.24	159.385	1.43951					100	Confident	0.857783	0.790818	1.11589	1.22945	1.20304	1.86234
186	P14060	3 beta-hydroxysteroid dehydrogenase/Delta 5-->4-isomerase type 1 (3BHS1_HUMAN)	HSD3B1	1	Single Protein	P14060	2	1	2	2	1	5.63	82.31	42.225	2.10695			Deamidation of N (N203-{N203 N207 N208 N209})	Deamidation of N (1)	100	Doubtful	0	0.161611	0	0.34538	2.00729	1.50185
187	P26038	Moesin (MOES_HUMAN)	MSN	X	Single Protein	P26038	90	56	55	176	117	46.1	94.63	67.7778	11.313	Deamidation of N(N23, N204); Oxidation of M(M12, M200, M305, M421, M433, M451)	Deamidation of N(2); Oxidation of M(6)	Deamidation of N (N251-{N247 N251}), Oxidation of M (M543-{M543 M549})	Deamidation of N (1), Oxidation of M (1)	100	Confident	1.0013	1.35034	1.12494	0.89598	0.89353	1.35491
188	Q9UK22	F-box only protein 2 (FBX2_HUMAN)	FBXO2	1	Single Protein	Q9UK22	11	9	11	14	11	31.76	66.22	33.3068	10.5737					100	Confident	0.93695	0.471635	0	1.15465	1.26173	1.02144
189	O43181	NADH dehydrogenase [ubiquinone] iron-sulfur protein 4, mitochondrial (NDUS4_HUMAN)	NDUFS4	5	Single Protein	O43181	8	2	8	9	2	14.86	100	20.0954	5.54429					100	Confident	0.960146	0.685607	0.194531	1.66973	1.52523	0.783748
190	Q8WWB7	Glycosylated lysosomal membrane protein (GLMP_HUMAN)	GLMP	1	Single Protein	Q8WWB7	1	1	1	1	1	4.93	29.8	43.8362	5.34574					100	Doubtful	0.92148	0.812666	0	1.11132	1.35811	0.827679
191	P53634	Dipeptidyl peptidase 1 (CATC_HUMAN)	CTSC	11	Single Protein	P53634	22	16	22	28	19	38.44	78.62	51.8203	6.60361			Deamidation of N (N427-{N427 N436})	Deamidation of N (1)	100	Confident	1.18488	0.738342	0	0.700534	0.915485	0.607082
192	P04632	Calpain small subunit 1 (CPNS1_HUMAN)	CAPNS1	19	Single Protein	P04632	23	16	23	32	23	43.28	69.78	28.2977	11.7774	Oxidation of M(M59, M113, M121, M147, M151, M224)	Oxidation of M(6)	Deamidation of N (N93-{N89 N93}, N122-{N122 N125})	Deamidation of N (2)	100	Confident	0.813581	0.773301	0	0.950113	1.2531	1.17725
193	O43159	Ribosomal RNA-processing protein 8 (RRP8_HUMAN)	RRP8	11	Single Protein	O43159	2	1	2	2	1	1.97	85.96	50.6831	1.65009					100	Doubtful	0.512332	0.968396	0.956492	1.85276	0.800724	1.36887
194	O43157	Plexin-B1 (PLXB1_HUMAN)	PLXNB1	3	Single Protein	O43157	23	6	23	25	6	3.7	55.83	232.151	1.20881					100	Confident	0.868966	0.681654	0	1.64966	1.22541	0.958015
195	O43156	TELO2-interacting protein 1 homolog (TTI1_HUMAN)	TTI1	20	Single Protein	O43156	16	6	15	18	8	6.34	74.29	121.992	2.19581					100	Confident	2.0259	1.69857	1.08021	0.992628	1.13448	0.980884
196	P16615	Sarcoplasmic/endoplasmic reticulum calcium ATPase 2 (AT2A2_HUMAN)	ATP2A2	12	Single Protein	P16615	62	48	36	103	76	34.93	73.61	114.683	5.09146	Deamidation of N(N19, N738); Oxidation of M(M126, M207, M239, M361, M622, M719, M732, M979)	Deamidation of N(2); Oxidation of M(8)	Deamidation of N (N213-{N206 N213})	Deamidation of N (1)	100	Confident	0.962512	1.03852	0.927978	0.939714	1.39244	0.952274
197	Q9NW82	WD repeat-containing protein 70 (WDR70_HUMAN)	WDR70	5	Single Protein	Q9NW82	27	10	27	28	11	22.32	88.84	73.155	3.10583	Deamidation of N(N645)	Deamidation of N(1)			100	Confident	1.21689	1.62536	1.21267	0.913386	0.951467	0.940644
198	Q9UJJ9	N-acetylglucosamine-1-phosphotransferase subunit gamma (GNPTG_HUMAN)	GNPTG	16	Single Protein	Q9UJJ9	4	2	4	4	2	11.8	87.21	33.9522	3.64756			Deamidation of N (N244-{N225 N244})	Deamidation of N (1)	100	Doubtful	0.92148	0.378061	0	0.453822	0.968333	0.944392
199	Q02978	Mitochondrial 2-oxoglutarate/malate carrier protein (M2OM_HUMAN)	SLC25A11	17	Single Protein	Q02978	11	8	11	14	8	31.85	87.9	34.0399	6.36958					100	Confident	1.02989	0.65053	0.177195	1.16183	1.68424	0.937629
200	O43166	Signal-induced proliferation-associated 1-like protein 1 (SI1L1_HUMAN)	SIPA1L1	14	Single Protein	O43166	22	2	21	23	2	1.27	86.59	199.904	0.598921					100	Confident	2.18019	1.85448	0.97745	1.2302	1.05909	0.832074
201	Q9UJK0	Ribosome biogenesis protein TSR3 homolog (TSR3_HUMAN)	TSR3	16	Single Protein	Q9UJK0	3	2	3	4	3	10.58	84.62	33.5748	6.12533					100	Doubtful	3.63222	2.07089	1.95995	0.331685	0.777657	0.93303
202	O43164	E3 ubiquitin-protein ligase Praja-2 (PJA2_HUMAN)	PJA2	5	Single Protein	O43164	9	4	9	12	5	8.76	63.42	78.1658	3.36143					100	Confident	1.10338	1.08141	0	0.804376	0.935442	0.91524
203	O43169	Cytochrome b5 type B (CYB5B_HUMAN)	CYB5B	16	Single Protein	O43169	5	3	5	6	4	21.23	76.71	16.322	16.3634					100	Confident	1.15241	0.782591	0.53133	0.771633	1.10809	0.814482
204	Q86W92	Liprin-beta-1 (LIPB1_HUMAN)	PPFIBP1	12	Single Protein	Q86W92	55	23	51	61	25	24.63	86.05	113.952	2.6544	Deamidation of N(N319, N605); Oxidation of M(M609, M642, M886)	Deamidation of N(2); Oxidation of M(3)	Deamidation of N (N981-{N980 N981})	Deamidation of N (1)	100	Confident	0.937069	2.19478	1.76522	0.967901	0.955954	1.03353
205	Q86VX2	COMM domain-containing protein 7 (COMD7_HUMAN)	COMMD7	20	Single Protein	Q86VX2	5	3	5	7	5	19	79	22.5256	12.964					100	Confident	0.635508	0.764321	0.468997	1.31953	1.2218	1.29025
206	Q9HDC9	Adipocyte plasma membrane-associated protein (APMAP_HUMAN)	APMAP	20	Single Protein	Q9HDC9	26	22	26	50	37	37.74	72.84	46.4509	12.4157	Deamidation of N(N126); Oxidation of M(M231, M290, M355)	Deamidation of N(1); Oxidation of M(3)			100	Confident	0.776686	0.863632	0.616629	1.17571	1.1389	2.04358
207	Q9NVX0	HAUS augmin-like complex subunit 2 (HAUS2_HUMAN)	HAUS2	15	Single Protein	Q9NVX0	4	1	4	4	1	4.26	83.83	26.9161	3.28342					100	Doubtful	1.22566	1.33163	1.0007	1.12415	0.763176	0.974293
208	Q9NVX2	Notchless protein homolog 1 (NLE1_HUMAN)	NLE1	17	Single Protein	Q9NVX2	9	5	9	11	6	14.64	93.4	53.2871	4.68824	Deamidation of N(N314)	Deamidation of N(1)			100	Confident	0.983974	0.8987	0	0.173456	0.248808	0.903958
209	Q9HDC5	Junctophilin-1 (JPH1_HUMAN)	JPH1	8	Single Protein	Q9HDC5	16	2	16	37	1	3.18	74.43	71.6415	0.657352			Deamidation of N (N487-{N487 N495})	Deamidation of N (1)	100	Doubtful	1.53946	1.12717	1.18189	0.772266	1.42013	0.669942
210	Q9NW97	Transmembrane protein 51 (TMM51_HUMAN)	TMEM51	1	Single Protein	Q9NW97	8	5	8	8	5	27.67	68.38	27.7421	8.53722					100	Confident	0.580074	0.643727	0.746637	1.38531	1.15912	1.74445
211	Q96Q15	Serine/threonine-protein kinase SMG1 (SMG1_HUMAN)	SMG1	16	Single Protein	Q96Q15	65	16	60	73	18	5.6	78.31	410.241	0.839575	Deamidation of N(N2945)	Deamidation of N(1)	Deamidation of N (N1184-{N1184 N1188})	Deamidation of N (1)	100	Confident	1.35607	1.24565	1.21961	0.974164	0.804679	1.01847
212	Q99873	Protein arginine N-methyltransferase 1 (ANM1_HUMAN)	PRMT1	19	Single Protein	Q99873	33	23	27	51	37	45.15	88.92	41.4885	14.3066	Oxidation of M(M309)	Oxidation of M(1)			100	Confident	1.5499	1.62084	1.60915	0.705091	0.199345	0.289349
213	Q96Q11	CCA tRNA nucleotidyltransferase 1, mitochondrial (TRNT1_HUMAN)	TRNT1	3	Single Protein	Q96Q11	17	10	17	21	14	25.58	91.71	50.0961	6.36283	Deamidation of N(N71)	Deamidation of N(1)			100	Confident	1.20294	1.07404	0.798414	0.962747	0.779004	1.17878
214	Q99871	HAUS augmin-like complex subunit 7 (HAUS7_HUMAN)	HAUS7	X	Single Protein	Q99871	5	2	5	7	3	8.7	72.83	40.7518	6.0339					100	Confident	1.9766	1.69034	1.35044	1.05455	0.975453	0.833236
215	O43172	U4/U6 small nuclear ribonucleoprotein Prp4 (PRP4_HUMAN)	PRPF4	9	Single Protein	O43172	17	13	17	23	16	26.82	91.95	58.4124	4.7502			Deamidation of N (N472-{N463 N472})	Deamidation of N (1)	100	Confident	1.18881	1.52202	1.44554	1.01792	0.660302	0.807765
216	Q8WVV9	Heterogeneous nuclear ribonucleoprotein L-like (HNRLL_HUMAN)	HNRNPLL	2	Single Protein	Q8WVV9	25	10	25	31	13	27.31	93.17	60.0449	3.87968					100	Confident	1.14051	1.40108	1.31064	1.22326	0.639596	0.873353
217	Q86VW0	SEC14 domain and spectrin repeat-containing protein 1 (SESD1_HUMAN)	SESTD1	2	Single Protein	Q86VW0	14	5	14	18	5	10.49	75	79.2983	3.38287					100	Confident	1.03353	1.22506	1.07459	0.887404	1.07164	0.870126
218	Q02952	A-kinase anchor protein 12 (AKA12_HUMAN)	AKAP12	6	Single Protein	Q02952	120	99	120	205	162	57.07	75.53	191.367	3.67656	Deamidation of N(N82, N89, N95, N837, N957, N1198, N1537, N1731); Oxidation of M(M450, M653, M657, M860, M1571, M1634)	Deamidation of N(8); Oxidation of M(6)	Deamidation of N (N1711-{N1709 N1711})	Deamidation of N (1)	100	Confident	0.991689	0.68077	0.281817	1.20171	1.36825	0.933182
219	O94818	Nucleolar protein 4 (NOL4_HUMAN)	NOL4	18	Related Proteins	O94818, Q96MY1	4	1	0	5	2	2.04	83.23	71.3124	1.21814					100	Doubtful	0.827882	0.989603	0	0.338956	0.294082	1.02404
220	Q96Q05	Trafficking protein particle complex subunit 9 (TPPC9_HUMAN)	TRAPPC9	8	Single Protein	Q96Q05	15	6	15	18	9	6.53	71.6	128.449	2.59125					100	Confident	0.921457	0.785409	0.861226	1.12527	1.30795	1.41194
221	Q9UJM3	ERBB receptor feedback inhibitor 1 (ERRFI_HUMAN)	ERRFI1	1	Single Protein	Q9UJM3	17	4	17	17	4	14.94	74.89	50.5282	3.58397	Deamidation of N(N418)	Deamidation of N(1)			100	Confident	0.256057	0.228509	0	1.28743	2.33241	1.55701
222	O43143	Pre-mRNA-splicing factor ATP-dependent RNA helicase DHX15 (DHX15_HUMAN)	DHX15	4	Single Protein	O43143	75	53	73	111	85	42.89	77.74	90.8752	7.42603	Oxidation of M(M68, M246, M273, M291, M494, M528, M537, M699, M768)	Oxidation of M(9)			100	Confident	1.176	1.04303	1.12329	0.718542	0.846122	0.850006
223	Q86W74	Ankyrin repeat domain-containing protein 46 (ANR46_HUMAN)	ANKRD46	8	Single Protein	Q86W74	4	2	4	6	2	9.48	58.19	25.9504	5.91617					100	Confident	1.77485	1.90041	0.638182	1.24623	1.05505	0.85432
224	O43148	mRNA cap guanine-N7 methyltransferase (MCES_HUMAN)	RNMT	18	Single Protein	O43148	23	11	23	30	17	27.73	93.7	54.8093	5.95983	Oxidation of M(M415)	Oxidation of M(1)	Deamidation of N (N23-{N23 N31 N33 N35})	Deamidation of N (1)	100	Confident	1.05789	1.09734	1.29934	0.945582	0.648236	0.974117
225	P04626	Receptor tyrosine-protein kinase erbB-2 (ERBB2_HUMAN)	ERBB2	17	Single Protein	P04626	19	6	16	21	7	6.22	61.91	137.821	1.91896					100	Confident	1.06456	0.813617	0.294146	0.737937	0.928425	1.03672
226	Q9NVZ3	Adaptin ear-binding coat-associated protein 2 (NECP2_HUMAN)	NECAP2	1	Single Protein	Q9NVZ3	12	6	11	24	8	32.7	80.99	28.3213	11.9953					100	Confident	0.752548	0.824163	0.415488	0.188137	0.357854	1.29927
227	O43149	Zinc finger ZZ-type and EF-hand domain-containing protein 1 (ZZEF1_HUMAN)	ZZEF1	17	Single Protein	O43149	64	5	64	70	5	1.99	74	330.864	0.648064					100	Confident	1.11297	1.23685	0.947046	1.06928	1.14837	0.872653
228	Q8WVT3	Trafficking protein particle complex subunit 12 (TPC12_HUMAN)	TRAPPC12	2	Single Protein	Q8WVT3	16	13	16	20	15	25.17	62.18	79.3251	4.6762	Oxidation of M(M525)	Oxidation of M(1)			100	Confident	1.00587	0.907337	0.701819	0.90174	0.903003	0.988902
229	O43150	Arf-GAP with SH3 domain, ANK repeat and PH domain-containing protein 2 (ASAP2_HUMAN)	ASAP2	2	Single Protein	O43150	12	3	10	15	4	3.18	81.91	111.581	1.49149					100	Confident	0.804335	1.29755	0.884887	0.991648	0.963981	1.60478
230	Q8WW59	SPRY domain-containing protein 4 (SPRY4_HUMAN)	SPRYD4	12	Single Protein	Q8WW59	5	4	5	8	7	15.46	100	23.114	11.9784					100	Confident	1.49786	0.870118	0.471496	1.34174	0.990446	0.676552
231	Q99856	AT-rich interactive domain-containing protein 3A (ARI3A_HUMAN)	ARID3A	19	Single Protein	Q99856	28	15	26	42	23	27.99	61.05	62.85	8.37543	Deamidation of N(N387)	Deamidation of N(1)	Deamidation of N (N567-{N567 N589 N590}), Oxidation of M (M65-{M59 M65})	Deamidation of N (1), Oxidation of M (1)	100	Confident	0.613244	0.897053	0	0.866911	1.03171	1.465
232	Q9UJF2	Ras GTPase-activating protein nGAP (NGAP_HUMAN)	RASAL2	1	Single Protein	Q9UJF2	15	3	13	33	3	3.25	94.47	128.477	0.439028					54.2857	Doubtful	1.74674	0.95288	1.02827	0.876054	1.0872	0.92396
233	Q9NVS2	28S ribosomal protein S18a, mitochondrial (RT18A_HUMAN)	MRPS18A	6	Single Protein	Q9NVS2	6	3	6	7	4	14.29	100	22.1698	7.15038					100	Confident	1.46078	1.41732	0.929622	1.01319	0.666734	1.04881
234	Q96PU8	Protein quaking (QKI_HUMAN)	QKI	6	Single Protein	Q96PU8	15	7	14	17	9	23.46	82.11	37.6467	6.45184			Deamidation of N (N62-{N58 N62})	Deamidation of N (1)	100	Confident	0.991762	1.03973	1.11788	1.07656	0.885504	1.02744
235	Q9NVS9	Pyridoxine-5'-phosphate oxidase (PNPO_HUMAN)	PNPO	17	Single Protein	Q9NVS9	10	3	10	13	2	15.33	100	29.9688	2.06524					100	Confident	0.905587	0.782435	2.19965	1.08841	1.23276	1.29163
236	Q96PU5	E3 ubiquitin-protein ligase NEDD4-like (NED4L_HUMAN)	NEDD4L	18	Single Protein	Q96PU5	41	22	35	55	31	26.56	76.31	111.862	3.28888			Deamidation of N (N486-{N476 N486})	Deamidation of N (1)	100	Confident	0.851081	0.630969	0.683411	1.47823	1.21261	1.11321
237	Q9UJG1	Motile sperm domain-containing protein 1 (MSPD1_HUMAN)	MOSPD1	X	Single Protein	Q9UJG1	5	3	5	5	3	15.96	65.73	24.0708	7.01694					100	Confident	0.696304	0.733866	1.58626	1.29756	1.99827	2.49597
238	Q8WVZ9	Kelch repeat and BTB domain-containing protein 7 (KBTB7_HUMAN)	KBTBD7	13	Single Protein	Q8WVZ9	8	2	6	8	2	2.78	84.65	77.1139	1.67574					100	Confident	1.51305	1.26227	0.903661	0.936924	1.00698	0.978125
239	Q9NVT9	Armadillo repeat-containing protein 1 (ARMC1_HUMAN)	ARMC1	8	Single Protein	Q9NVT9	10	5	10	14	6	19.86	75.89	31.2608	7.5061			Oxidation of M (M82-{M82 M83})	Oxidation of M (1)	100	Confident	0.942987	0.899012	0.71468	0.755945	1.13207	0.937529
240	Q9NVU0	DNA-directed RNA polymerase III subunit RPC5 (RPC5_HUMAN)	POLR3E	16	Single Protein	Q9NVU0	12	5	12	12	5	9.75	95.62	79.8474	2.18159					100	Confident	1.13838	1.44154	0.962377	1.05041	0.962489	1.04092
241	Q9NW64	Pre-mRNA-splicing factor RBM22 (RBM22_HUMAN)	RBM22	5	Single Protein	Q9NW64	16	4	16	18	6	9.29	83.1	46.8654	5.40573	Oxidation of M(M146)	Oxidation of M(1)			100	Confident	1.03072	1.54469	1.91789	1.3517	0.806093	0.874124
242	Q96Q45	Transmembrane protein 237 (TM237_HUMAN)	TMEM237	2	Single Protein	Q96Q45	3	1	3	4	1	4.66	54.9	45.4978	2.88765					100	Doubtful	1.23041	0.840412	0	0.980672	1.15912	0.740037
243	Q9NVU7	Protein SDA1 homolog (SDA1_HUMAN)	SDAD1	4	Single Protein	Q9NVU7	39	9	39	52	11	12.95	89.08	79.8205	3.51845					100	Confident	2.18365	1.62122	1.15937	1.04531	0.829634	0.907257
244	Q8WVY7	Ubiquitin-like domain-containing CTD phosphatase 1 (UBCP1_HUMAN)	UBLCP1	5	Single Protein	Q8WVY7	16	10	16	22	13	33.96	78.3	36.7812	9.77344	Deamidation of N(N304)	Deamidation of N(1)	Deamidation of N (N264-{N257 N261 N264})	Deamidation of N (1)	100	Confident	1.3002	1.55957	1.93667	1.20865	0.790982	0.872767
245	Q9NW68	BSD domain-containing protein 1 (BSDC1_HUMAN)	BSDC1	1	Single Protein	Q9NW68	15	10	15	23	14	23.02	69.07	47.1339	8.50848			Deamidation of N (N382-{N381 N382})	Deamidation of N (1)	100	Confident	0.867314	1.03037	0.785518	1.17513	1.28803	1.05694
246	Q96Q42	Alsin (ALS2_HUMAN)	ALS2	2	Single Protein	Q96Q42	35	10	35	49	10	7.36	72.18	183.518	1.6629	Deamidation of N(N1078, N1241); Oxidation of M(M1239)	Deamidation of N(2); Oxidation of M(1)			100	Confident	0.811739	0.805164	0.593596	1.00831	1.228	1.17862
247	Q9NVV4	Poly(A) RNA polymerase, mitochondrial (PAPD1_HUMAN)	MTPAP	10	Single Protein	Q9NVV4	12	5	12	14	5	10.14	88.49	66.13	2.86784			Deamidation of N (N467-{N467 N478 N485})	Deamidation of N (1)	100	Confident	1.41453	0.987734	0.881804	0.836247	0.977566	0.857225
248	Q8WVX9	Fatty acyl-CoA reductase 1 (FACR1_HUMAN)	FAR1	11	Single Protein	Q8WVX9	14	8	14	17	10	17.67	81.94	59.3188	5.81031					100	Confident	1.83848	1.84262	0.955818	0.500021	0.870778	0.966481
249	Q6DKI1	60S ribosomal protein L7-like 1 (RL7L_HUMAN)	RPL7L1	6	Single Protein	Q6DKI1	6	4	6	10	6	21.95	100	28.6431	6.3544					100	Confident	1.46404	1.65871	0	0.802759	0.487331	0.864633
250	Q9UKD2	mRNA turnover protein 4 homolog (MRT4_HUMAN)	MRTO4	1	Single Protein	Q9UKD2	10	7	10	12	9	27.62	100	27.5429	8.14503					100	Confident	2.09903	2.80263	1.55534	1.05619	0.684636	0.89582
251	Q9NX20	39S ribosomal protein L16, mitochondrial (RM16_HUMAN)	MRPL16	11	Single Protein	Q9NX20	9	3	9	10	5	14.34	86.85	28.431	6.42878					100	Confident	1.38488	1.03344	0.90055	1.10222	0.900236	0.899991
252	Q9NX24	H/ACA ribonucleoprotein complex subunit 2 (NHP2_HUMAN)	NHP2	5	Single Protein	Q9NX24	3	3	3	3	3	31.37	79.08	17.1899	9.80052					100	Confident	1.01442	0.805377	0	0.21968	0	0
253	Q9NWQ8	Phosphoprotein associated with glycosphingolipid-enriched microdomains 1 (PHAG1_HUMAN)	PAG1	8	Single Protein	Q9NWQ8	9	4	9	11	4	12.27	76.85	46.9515	4.05895					100	Confident	0.435716	0.631863	0.576697	1.5152	1.93214	1.0177
254	Q9NWQ9	Uncharacterized protein C14orf119 (CN119_HUMAN)	C14orf119	14	Single Protein	Q9NWQ9	2	1	2	4	2	8.57	46.43	15.9989	19.9026					100	Doubtful	1.67952	1.16065	1.49467	0.869896	0.97479	1.00213
255	Q96QK1	Vacuolar protein sorting-associated protein 35 (VPS35_HUMAN)	VPS35	16	Single Protein	Q96QK1	47	37	47	68	52	35.05	79.52	91.6489	5.48927			Deamidation of N (N410-{N410 N411}, N686-{N682 N686}, N744-{N735 N744})	Deamidation of N (3)	100	Confident	0.74549	0.758573	0.272467	1.30307	1.38466	1.05885
256	Q86WR0	Coiled-coil domain-containing protein 25 (CCD25_HUMAN)	CCDC25	8	Single Protein	Q86WR0	16	6	16	20	10	30.29	100	24.4631	11.247	Oxidation of M(M85, M104)	Oxidation of M(2)			100	Confident	1.14973	0.958056	0.761288	0.81324	0.58441	1.6658
257	Q3KR37	GRAM domain-containing protein 1B (GRM1B_HUMAN)	GRAMD1B	11	Single Protein	Q3KR37	12	1	11	17	1	1.22	77.64	85.3463	1.07269					100	Doubtful	0.880885	1.45474	4.565	0.535915	1.21019	0.432189
258	Q6DKJ4	Nucleoredoxin (NXN_HUMAN)	NXN	CHR_HSCHR17_2_CTG2	Single Protein	Q6DKJ4	24	21	24	40	32	45.52	76.78	48.3616	10.0692	Oxidation of M(M250, M280, M378)	Oxidation of M(3)			100	Confident	1.15035	1.29504	1.04735	0.329781	0.460611	0.833941
259	Q86WR7	Proline and serine-rich protein 2 (PRSR2_HUMAN)	PROSER2	10	Single Protein	Q86WR7	6	2	6	6	2	4.83	67.36	45.774	3.31144					100	Confident	0.352971	0.899737	0.215964	1.27192	1.16605	0.964372
260	Q9UKE5	TRAF2 and NCK-interacting protein kinase (TNIK_HUMAN)	TNIK	3	Single Protein	Q9UKE5	30	14	20	32	14	11.69	83.9	154.848	1.77089			Deamidation of N (N164-{N158 N164}, N646-{N639 N646}, N691-{N687 N691})	Deamidation of N (3)	100	Confident	1.11128	0.993432	0	0.994353	0.956549	0.944127
261	Q86WQ0	Nuclear receptor 2C2-associated protein (NR2CA_HUMAN)	NR2C2AP	19	Single Protein	Q86WQ0	2	1	2	2	1	17.27	78.42	15.8659	4.65348					100	Doubtful	0	0	0	0	0	0
262	A6NDU8	UPF0600 protein C5orf51 (CE051_HUMAN)	C5orf51	5	Single Protein	A6NDU8	9	3	9	10	4	15.31	100	33.5986	4.76692					100	Confident	1.17132	0.848184	2.26111	1.09438	1.21985	0.632178
263	Q86X27	Ras-specific guanine nucleotide-releasing factor RalGPS2 (RGPS2_HUMAN)	RALGPS2	1	Single Protein	Q86X27	19	6	17	20	7	11.84	88.51	65.126	4.29492					100	Confident	1.1967	0.97028	1.82904	0.559637	0.692583	0.925985
264	Q3KQU3	MAP7 domain-containing protein 1 (MA7D1_HUMAN)	MAP7D1	1	Single Protein	Q3KQU3	21	10	21	24	12	16.05	80.26	92.7641	2.96876					100	Confident	0.790876	1.45975	1.73945	1.26182	1.02609	1.58567
265	Q9UKF7	Cytoplasmic phosphatidylinositol transfer protein 1 (PITC1_HUMAN)	PITPNC1	17	Single Protein	Q9UKF7	7	3	7	9	3	12.35	100	38.3632	3.57188			Deamidation of N (N54-{N44 N54})	Deamidation of N (1)	100	Confident	0.92148	1.15013	0	0.932841	1.0786	0.93358
266	Q9UKF6	Cleavage and polyadenylation specificity factor subunit 3 (CPSF3_HUMAN)	CPSF3	2	Single Protein	Q9UKF6	15	8	15	15	8	11.11	82.31	77.4361	3.12256					100	Confident	1.721	1.36621	1.26677	1.18255	0.381126	0.949431
267	Q9NX40	OCIA domain-containing protein 1 (OCAD1_HUMAN)	OCIAD1	4	Single Protein	Q9NX40	11	7	11	15	7	34.69	75.51	27.6088	9.06567			Deamidation of N (N187-{N169 N187})	Deamidation of N (1)	100	Confident	0.988743	0.857296	0.597719	1.3074	0.858861	0.678149
268	Q9NWS0	PIH1 domain-containing protein 1 (PIHD1_HUMAN)	PIH1D1	19	Single Protein	Q9NWS0	8	4	8	12	6	19.31	88.28	32.3424	8.63288					100	Confident	1.30781	1.11644	0.460436	1.24877	0.905105	0.666249
269	Q9NX46	Poly(ADP-ribose) glycohydrolase ARH3 (ARHL2_HUMAN)	ADPRHL2	1	Single Protein	Q9NX46	19	13	19	28	19	28.65	66.39	38.9222	10.3232	Deamidation of N(N151); Oxidation of M(M81, M155, M219, M237)	Deamidation of N(1); Oxidation of M(4)			100	Confident	0.849536	0.918134	0.985305	0.983255	1.11699	1.96377
270	Q9NWS6	Protein FAM118A (F118A_HUMAN)	FAM118A	22	Single Protein	Q9NWS6	12	7	12	12	7	25.49	100	40.2433	4.6979			Deamidation of N (N148-{N148 N151})	Deamidation of N (1)	100	Confident	0.754948	1.35735	2.12118	0.908375	0	0.948346
271	Q9NWS8	Required for meiotic nuclear division protein 1 homolog (RMND1_HUMAN)	RMND1	6	Single Protein	Q9NWS8	6	1	6	8	1	3.12	89.76	51.5709	1.60505					100	Doubtful	0.385608	0.348471	0	1.28743	1.63976	0.877409
272	Q86X29	Lipolysis-stimulated lipoprotein receptor (LSR_HUMAN)	LSR	19	Single Protein	Q86X29	18	5	18	27	9	9.24	73.04	71.3939	4.13938	Oxidation of M(M402)	Oxidation of M(1)			100	Confident	1.08772	0.771449	0.57191	0.938357	1.1038	1.1786
273	Q9UKG1	DCC-interacting protein 13-alpha (DP13A_HUMAN)	APPL1	3	Single Protein	Q9UKG1	32	15	32	38	19	20.31	84.06	79.6136	4.09394	Deamidation of N(N480); Oxidation of M(M510)	Deamidation of N(1); Oxidation of M(1)			100	Confident	0.856972	0.780019	0.35953	1.2439	1.21636	1.36626
274	Q86WP2	Vasculin (GPBP1_HUMAN)	GPBP1	5	Single Protein	Q86WP2	18	3	18	27	2	7.61	100	53.3069	1.1396			Deamidation of N (N270-{N270 N273}, N346-{N346 N350 N356 N358})	Deamidation of N (2)	100	Confident	1.82492	1.13426	0.673225	0.523044	0.484946	0.935211
275	Q9NWT1	p21-activated protein kinase-interacting protein 1 (PK1IP_HUMAN)	PAK1IP1	6	Single Protein	Q9NWT1	9	4	9	12	5	9.69	86.48	43.9359	5.8832					100	Confident	2.15086	1.70713	1.13674	1.21879	0.901569	0.89102
276	Q86X10	Ral GTPase-activating protein subunit beta (RLGPB_HUMAN)	RALGAPB	20	Single Protein	Q86X10	22	5	22	24	5	6.69	74.3	166.692	1.2967					100	Confident	0.92148	0.992383	0	0.851155	0.980605	1.13564
277	Q9NX55	Huntingtin-interacting protein K (HYPK_HUMAN)	HYPK	15	Single Protein	Q9NX55	12	7	12	15	8	40.31	76.74	14.6564	14.2547	Deamidation of N(N59); Oxidation of M(M64)	Deamidation of N(1); Oxidation of M(1)			100	Confident	1.2294	0.881559	0	0.85723	0.936803	0.864633
278	Q9NWT6	Hypoxia-inducible factor 1-alpha inhibitor (HIF1N_HUMAN)	HIF1AN	10	Single Protein	Q9NWT6	8	5	8	10	7	18.91	76.79	40.2599	8.40724					100	Confident	0.92148	0.797094	0	0.849429	0.735266	1.11073
279	Q9NX57	Ras-related protein Rab-20 (RAB20_HUMAN)	RAB20	13	Single Protein	Q9NX57	4	3	4	6	5	14.1	100	26.2602	7.37133					100	Confident	0.70581	0.98744	0.247284	1.26797	1.15977	0.903786
280	Q9NX58	Cell growth-regulating nucleolar protein (LYAR_HUMAN)	LYAR	4	Single Protein	Q9NX58	23	14	23	26	17	31.13	100	43.5879	6.27474	Deamidation of N(N242)	Deamidation of N(1)			100	Confident	1.61985	1.42627	0	0.756203	0.466075	0.615612
281	Q9NWT8	Aurora kinase A-interacting protein (AKIP_HUMAN)	AURKAIP1	1	Single Protein	Q9NWT8	4	1	4	5	2	5.03	78.89	22.3401	8.23993					100	Doubtful	1.17725	1.25684	0.956086	0.93009	0.591122	1.14745
282	Q86X83	COMM domain-containing protein 2 (COMD2_HUMAN)	COMMD2	3	Single Protein	Q86X83	3	2	3	3	2	9.05	100	22.7311	4.87564					100	Confident	0.323154	0.571035	0.73712	1.58097	1.50469	1.47079
283	Q99962	Endophilin-A1 (SH3G2_HUMAN)	SH3GL2	9	Single Protein	Q99962	10	3	6	13	4	8.52	69.03	39.9371	3.77098					100	Confident	0.92148	0.78387	0	0.928711	1.16086	0.864633
284	Q99961	Endophilin-A2 (SH3G1_HUMAN)	SH3GL1	19	Single Protein	Q99961	23	17	17	32	25	35.6	75.82	41.464	10.2941	Deamidation of N(N272); Oxidation of M(M121)	Deamidation of N(1); Oxidation of M(1)			100	Confident	0.996737	0.872768	0	0.799873	0.764315	0.993162
285	Q9NWM8	Peptidyl-prolyl cis-trans isomerase FKBP14 (FKB14_HUMAN)	FKBP14	7	Single Protein	Q9NWM8	4	1	4	6	3	5.21	100	24.1564	9.1967					100	Doubtful	0.950789	1.77813	2.50453	0.739156	0.854689	2.05196
286	Q96R06	Sperm-associated antigen 5 (SPAG5_HUMAN)	SPAG5	17	Single Protein	Q96R06	12	2	11	12	2	2.35	87.43	134.338	0.904242					100	Confident	3.90625	2.11839	1.48423	0.837528	1.2263	0.814522
287	Q3KQV9	UDP-N-acetylhexosamine pyrophosphorylase-like protein 1 (UAP1L_HUMAN)	UAP1L1	9	Single Protein	Q3KQV9	13	8	11	16	10	16.77	84.62	56.9944	4.52332					100	Confident	0.765935	0.778296	0.263679	1.50613	1.05487	1.04149
288	Q86X76	Nitrilase homolog 1 (NIT1_HUMAN)	NIT1	1	Single Protein	Q86X76	4	3	4	7	4	9.17	77.98	35.8732	5.91875					100	Confident	0.968854	0.98905	0.956425	0.806419	0.644734	1.34511
289	Q9UKA9	Polypyrimidine tract-binding protein 2 (PTBP2_HUMAN)	PTBP2	1	Single Protein	Q9UKA9	21	9	17	26	13	19.4	67.98	57.4548	5.23834	Oxidation of M(M90)	Oxidation of M(1)			100	Confident	1.60945	1.47957	2.09163	0.967562	0.545095	0.662524
290	Q99959	Plakophilin-2 (PKP2_HUMAN)	PKP2	12	Single Protein	Q99959	52	21	52	68	27	28.6	84.68	97.3548	3.81577			Deamidation of N (N283-{N260 N283}, N429-{N421 N427 N429 N437}), Oxidation of M (M349-{M349 M351})	Deamidation of N (2), Oxidation of M (1)	100	Confident	0.565256	0.614106	1.38487	1.38189	1.45881	1.35797
291	Q99956	Dual specificity protein phosphatase 9 (DUS9_HUMAN)	DUSP9	X	Single Protein	Q99956	8	5	8	12	8	17.45	74.22	41.8413	6.93527					100	Confident	0.114421	0.238933	0	1.84976	0.866635	0.864633
292	Q6DKK2	Tetratricopeptide repeat protein 19, mitochondrial (TTC19_HUMAN)	TTC19	17	Single Protein	Q6DKK2	19	7	19	22	10	18.95	87.11	42.4298	7.99819					100	Confident	1.00303	1.09085	0.882462	1.17883	0.766127	0.873103
293	Q86WU2	Probable D-lactate dehydrogenase, mitochondrial (LDHD_HUMAN)	LDHD	16	Single Protein	Q86WU2	6	2	5	6	2	4.93	72.58	54.8357	2.63655					100	Confident	2.39859	1.31684	1.39957	0.737673	1.07788	0.925233
294	Q00341	Vigilin (VIGLN_HUMAN)	HDLBP	2	Single Protein	Q00341	69	44	69	94	61	37.78	92.9	141.368	3.045	Deamidation of N(N418); Oxidation of M(M1127)	Deamidation of N(1); Oxidation of M(1)	Deamidation of N (N1095-{N1085 N1095})	Deamidation of N (1)	100	Confident	0.877937	0.83528	0	1.18638	1.13154	1.0218
295	Q9UKB1	F-box/WD repeat-containing protein 11 (FBW1B_HUMAN)	FBXW11	5	Single Protein	Q9UKB1	9	4	8	10	4	8.49	93.73	62.0512	2.58904					100	Confident	1.3601	1.0838	0.923705	0.977509	0.945503	0.957032
296	Q99943	1-acyl-sn-glycerol-3-phosphate acyltransferase alpha (PLCA_HUMAN)	AGPAT1	6	Single Protein	Q99943	3	3	3	3	3	14.13	76.68	31.6957	5.46481					100	Confident	0.46119	0.739687	0.752197	0	0.696814	1.37075
297	Q9NX00	Transmembrane protein 160 (TM160_HUMAN)	TMEM160	19	Single Protein	Q9NX00	3	1	3	4	1	6.91	51.06	19.645	5.17467					100	Doubtful	1.03121	0.913678	0.71589	1.20387	1.23435	0.752306
298	Q9NX01	Thioredoxin-like protein 4B (TXN4B_HUMAN)	TXNL4B	16	Single Protein	Q9NX01	3	1	3	4	2	6.71	75.17	17.0038	11.5506					100	Doubtful	1.02662	1.49562	2.24734	1.05718	0.873451	1.21062
299	O75084	Frizzled-7 (FZD7_HUMAN)	FZD7	2	Related Proteins	O75084, Q14332	2	1	0	2	1	1.39	58.36	63.5779	0.590716					100	Doubtful	0.855108	1.72794	2.77313	0	0	0.180743
300	Q9NX07	tRNA selenocysteine 1-associated protein 1 (TSAP1_HUMAN)	TRNAU1AP	1	Single Protein	Q9NX07	6	2	6	7	2	6.27	51.92	32.4774	5.4204					100	Confident	1.53599	1.54999	1.1813	0.90663	0.862943	1.0409
301	Q9NX08	COMM domain-containing protein 8 (COMD8_HUMAN)	COMMD8	4	Single Protein	Q9NX08	3	3	3	3	3	24.59	100	21.077	6.48013					100	Confident	0.462617	1.78837	2.42953	0.535097	1.07018	2.17871
302	Q86X53	Glutamate-rich protein 1 (ERIC1_HUMAN)	ERICH1	8	Single Protein	Q86X53	20	4	20	23	5	12.87	70.65	48.9546	4.99419					100	Confident	1.35595	1.49764	0.816957	0.704377	0.640479	0.864987
303	Q86X52	Chondroitin sulfate synthase 1 (CHSS1_HUMAN)	CHSY1	15	Single Protein	Q86X52	10	1	8	13	1	1.62	95.89	91.7257	0.841137					100	Doubtful	1.62014	2.4783	1.35048	0.636969	0.976305	1.001
304	Q86X55	Histone-arginine methyltransferase CARM1 (CARM1_HUMAN)	CARM1	19	Single Protein	Q86X55	22	16	22	33	24	32.07	54.77	65.8114	9.5131	Deamidation of N(N44)	Deamidation of N(1)			100	Confident	1.22016	1.11783	1.21527	0.794426	0.955494	1.02192
305	Q9NX14	NADH dehydrogenase [ubiquinone] 1 beta subcomplex subunit 11, mitochondrial (NDUBB_HUMAN)	NDUFB11	X	Single Protein	Q9NX14	5	1	5	5	1	7.19	100	17.3057	4.22768					100	Doubtful	1.28824	0.644443	0	1.28743	1.52398	0.586869
306	Q00325	Phosphate carrier protein, mitochondrial (MPCP_HUMAN)	SLC25A3	12	Single Protein	Q00325	22	16	22	32	25	26.24	89.23	40.0687	8.77749	Deamidation of N(N105); Oxidation of M(M151)	Deamidation of N(1); Oxidation of M(1)			100	Confident	0.802562	0.658562	0.643075	1.51213	1.68503	0.889733
307	Q9NX18	Succinate dehydrogenase assembly factor 2, mitochondrial (SDHF2_HUMAN)	SDHAF2	11	Single Protein	Q9NX18	3	3	3	3	3	17.47	79.52	19.587	8.98381					100	Confident	0.797941	0.473781	0.614231	1.28743	2.6161	2.79821
308	Q6R327	Rapamycin-insensitive companion of mTOR (RICTR_HUMAN)	RICTOR	5	Single Protein	Q6R327	29	4	29	34	4	3.4	81.85	192.097	0.888313					100	Confident	0.766002	0.869911	1.02372	0.992991	1.37137	1.31862
309	Q99933	BAG family molecular chaperone regulator 1 (BAG1_HUMAN)	BAG1	9	Single Protein	Q99933	9	3	9	13	4	8.7	81.16	38.755	4.52089					100	Confident	0.80166	0.791226	0.154204	1.55102	1.39033	0.90645
310	Q9NWH9	SAFB-like transcription modulator (SLTM_HUMAN)	SLTM	15	Single Protein	Q9NWH9	44	14	44	58	17	15.38	90.14	117.079	2.43294			Deamidation of N (N65-{N65 N76})	Deamidation of N (1)	100	Confident	1.45725	1.26696	0.878921	1.34257	0.527321	0.751611
311	Q8WWI5	Choline transporter-like protein 1 (CTL1_HUMAN)	SLC44A1	9	Single Protein	Q8WWI5	11	3	11	15	4	5.33	71.54	73.2533	3.89936					100	Confident	0.92148	0.754159	0	0	0	1.05898
312	Q96QC0	Serine/threonine-protein phosphatase 1 regulatory subunit 10 (PP1RA_HUMAN)	PPP1R10	CHR_HSCHR6_MHC_MANN_CTG1	Single Protein	Q96QC0	27	7	27	35	9	9.15	71.91	98.996	3.19863					100	Confident	1.03632	1.31374	1.10567	1.24788	0.733232	0.881328
313	Q14966	Zinc finger protein 638 (ZN638_HUMAN)	ZNF638	2	Single Protein	Q14966	58	20	58	66	20	11.98	83.42	220.488	1.3617					100	Confident	1.90671	2.07103	0.794549	1.12449	0.757514	0.800481
314	Q86WK9	Membrane progestin receptor alpha (MPRA_HUMAN)	PAQR7	1	Single Protein	Q86WK9	1	1	1	1	1	5.78	47.4	39.6936	3.94411					100	Doubtful	0.848196	1.68457	0	0	1.10746	0.903167
315	Q8WWI1	LIM domain only protein 7 (LMO7_HUMAN)	LMO7	13	Single Protein	Q8WWI1	47	10	47	57	13	8.85	94.24	192.576	1.66262					100	Confident	0.710227	0.673026	0.524277	1.35734	1.4424	2.09268
316	Q14974	Importin subunit beta-1 (IMB1_HUMAN)	KPNB1	17	Single Protein	Q14974	68	50	68	113	86	44.75	68.26	97.108	15.5293	Oxidation of M(M181, M533, M564, M608, M754, M788)	Oxidation of M(6)	Deamidation of N (N49-{N46 N49}, N188-{N188 N189}, N196-{N196 N200})	Deamidation of N (3)	100	Confident	1.20803	1.16656	1.07188	0.863737	0.915992	0.97512
317	Q8WWH5	Probable tRNA pseudouridine synthase 1 (TRUB1_HUMAN)	TRUB1	10	Single Protein	Q8WWH5	6	4	6	6	4	16.91	100	37.2295	3.86124	Deamidation of N(N192)	Deamidation of N(1)			100	Confident	1.35605	1.37102	1.7158	0.962548	0.892418	0.843013
318	Q14978	Nucleolar and coiled-body phosphoprotein 1 (NOLC1_HUMAN)	NOLC1	10	Single Protein	Q14978	42	29	42	63	45	39.34	100	73.5596	5.54094	Deamidation of N(N25, N32, N71, N547, N556)	Deamidation of N(5)			100	Confident	3.00711	1.93739	0.346529	0.840493	0.747765	0.766113
319	Q86WJ1	Chromodomain-helicase-DNA-binding protein 1-like (CHD1L_HUMAN)	CHD1L	1	Single Protein	Q86WJ1	10	5	10	10	5	5.13	80.04	100.921	1.97452					100	Confident	1.21483	1.28521	2.05104	0.867094	0.761265	1.05066
320	Q14980	Nuclear mitotic apparatus protein 1 (NUMA1_HUMAN)	NUMA1	11	Single Protein	Q14980	43	12	43	49	15	7.19	94.23	238.115	1.33217			Deamidation of N (N144-{N142 N144 N149})	Deamidation of N (1)	100	Confident	1.48337	1.29813	1.34218	0.553857	0.778178	1.15499
321	O94763	Unconventional prefoldin RPB5 interactor 1 (RMP_HUMAN)	URI1	19	Single Protein	O94763	3	2	3	3	1	4.3	80.75	59.7956	1.40311					100	Doubtful	1.05738	1.07823	0	1.05554	0.969737	0.864633
322	O94761	ATP-dependent DNA helicase Q4 (RECQ4_HUMAN)	RECQL4	8	Single Protein	O94761	9	2	9	9	2	2.32	71.44	132.993	1.08773					100	Confident	1.46685	1.1087	0.790471	0.915088	1.88458	0.905997
323	O94762	ATP-dependent DNA helicase Q5 (RECQ5_HUMAN)	RECQL5	17	Single Protein	O94762	20	4	19	25	3	4.44	93.84	108.79	0.730696					100	Confident	1.1937	0.888651	1.09402	0.87808	1.12711	0.864633
324	O94768	Serine/threonine-protein kinase 17B (ST17B_HUMAN)	STK17B	2	Single Protein	O94768	3	2	2	3	2	2.42	45.43	42.3172	5.10323					100	Confident	0.863539	0.61926	0.31121	5.60266	6.40428	1.44886
325	O94766	Galactosylgalactosylxylosylprotein 3-beta-glucuronosyltransferase 3 (B3GA3_HUMAN)	B3GAT3	11	Single Protein	O94766	8	6	8	10	8	29.85	67.16	37.0987	10.4931					100	Confident	0.459271	0.72312	0	0.743798	1.14218	1.82297
326	O94760	N(G),N(G)-dimethylarginine dimethylaminohydrolase 1 (DDAH1_HUMAN)	DDAH1	1	Single Protein	O94760	16	13	15	21	17	48.07	85.61	31.1019	11.8285					100	Confident	0.947561	0.626541	1.14629	1.33214	2.07553	0.977051
327	Q13748	Tubulin alpha-3C/D chain (TBA3C_HUMAN)	TUBA3C	13	Related Proteins	Q13748, Q6PEY2	131	114	2	362	291	60.89	73.78	49.9276	9.96905	Deamidation of N(N50, N258, N329, N356, N380); Oxidation of M(M36, M203, M302, M377, M413)	Deamidation of N(5); Oxidation of M(5)	Deamidation of N (N216-{N216 N226 N228}, N293-{N293 N300})	Deamidation of N (2)	100	Confident	0.973228	0.883297	0	0.756207	1.05991	0.66965
328	Q9NWK9	Box C/D snoRNA protein 1 (BCD1_HUMAN)	ZNHIT6	1	Single Protein	Q9NWK9	11	2	11	11	2	6.6	100	53.8842	2.06436					100	Confident	1.56356	1.35233	0.742649	0.691194	0.576319	0.74427
329	Q14997	Proteasome activator complex subunit 4 (PSME4_HUMAN)	PSME4	2	Single Protein	Q14997	52	28	52	64	36	18.23	84.32	211.199	1.87026					100	Confident	1.1299	1.41895	1.08428	0.889734	1.0602	0.849397
330	O94776	Metastasis-associated protein MTA2 (MTA2_HUMAN)	MTA2	11	Single Protein	O94776	25	11	23	27	12	15.42	90.72	74.9757	3.41221			Deamidation of N (N35-{N35 N37})	Deamidation of N (1)	100	Confident	1.19625	1.48159	1.53554	1.0212	0.893536	1.11612
331	Q14999	Cullin-7 (CUL7_HUMAN)	CUL7	6	Single Protein	Q14999	21	8	19	23	8	5.83	71.91	191.04	1.36642					100	Confident	0.860941	0.817972	0.285962	0.958102	1.37414	2.00352
332	Q9NWL6	Asparagine synthetase domain-containing protein 1 (ASND1_HUMAN)	ASNSD1	2	Single Protein	Q9NWL6	10	2	10	16	2	4.51	85.23	72.0342	1.67864			Deamidation of N (N76-{N71 N76})	Deamidation of N (1)	100	Doubtful	1.36399	1.77574	1.25662	0.786417	0.838646	1.13288
333	Q9UJV9	Probable ATP-dependent RNA helicase DDX41 (DDX41_HUMAN)	DDX41	5	Single Protein	Q9UJV9	19	10	19	25	13	21.06	100	69.793	4.29382					100	Confident	1.14543	1.11905	0.827328	1.2394	0.929455	0.864044
334	Q8WWM9	Cytoglobin (CYGB_HUMAN)	CYGB	17	Single Protein	Q8WWM9	4	2	4	4	2	16.84	100	21.391	5.10659					100	Confident	0.818031	1.48784	0.369907	0.480831	0.187673	2.76696
335	Q96QG7	Myotubularin-related protein 9 (MTMR9_HUMAN)	MTMR9	8	Single Protein	Q96QG7	12	7	12	14	7	15.48	64.66	63.4211	4.04132					100	Confident	1.13063	1.27386	1.47731	0.967404	1.17562	0.891209
336	Q8WWM7	Ataxin-2-like protein (ATX2L_HUMAN)	ATXN2L	16	Single Protein	Q8WWM7	71	45	68	102	56	36.74	53.4	113.304	5.93392	Deamidation of N(N141, N402); Oxidation of M(M315, M592)	Deamidation of N(2); Oxidation of M(2)	Deamidation of N (N119-{N119 N120}, N237-{N237 N249 N254}, N249-{N249 N254}), Oxidation of M (M247-{M247 M256})	Deamidation of N (3), Oxidation of M (1)	100	Confident	1.13833	1.05349	1.19779	1.10682	0.981072	0.907551
337	Q86X02	Cerebellar degeneration-related protein 2-like (CDR2L_HUMAN)	CDR2L	17	Single Protein	Q86X02	6	3	6	7	4	10.54	86.24	52.978	2.95726	Deamidation of N(N56)	Deamidation of N(1)			100	Confident	0.892982	1.02744	0	0.863057	0.984279	1.53365
338	Q9UJW0	Dynactin subunit 4 (DCTN4_HUMAN)	DCTN4	5	Single Protein	Q9UJW0	18	9	18	21	12	26.3	77.61	52.3036	6.68591					100	Confident	0.811454	0.975233	1.24435	1.26388	1.3577	1.25729
339	Q9UJX2	Cell division cycle protein 23 homolog (CDC23_HUMAN)	CDC23	5	Single Protein	Q9UJX2	18	5	18	19	5	13.23	83.58	68.79	2.64211			Deamidation of N (N580-{N558 N580}, N581-{N581})	Deamidation of N (2)	100	Confident	1.41559	1.19871	1.0852	0.44857	0.305034	0.959014
340	Q96QF0	Rab-3A-interacting protein (RAB3I_HUMAN)	RAB3IP	12	Single Protein	Q96QF0	7	3	7	8	3	10.08	76.47	52.9877	3.0098					100	Confident	0.807169	0.83549	1.02489	0.961075	0.637542	0.864633
341	Q9UJX5	Anaphase-promoting complex subunit 4 (APC4_HUMAN)	ANAPC4	4	Single Protein	Q9UJX5	5	3	5	5	3	5.45	85.27	92.0577	1.72114					100	Confident	1.38282	1.38568	1.12104	0	0.695134	0.696033
342	Q9UJX4	Anaphase-promoting complex subunit 5 (APC5_HUMAN)	ANAPC5	12	Single Protein	Q9UJX4	8	2	8	13	3	2.38	86.49	85.0228	1.98112					100	Confident	2.11327	1.57549	1.32117	0.940865	0.937247	0.986274
343	Q9UJX3	Anaphase-promoting complex subunit 7 (APC7_HUMAN)	ANAPC7	12	Single Protein	Q9UJX3	8	2	8	9	2	5.01	87.31	66.8128	1.85517					100	Confident	1.8267	1.52053	1.90145	0.236781	0.740465	0.911864
344	Q9UK99	F-box only protein 3 (FBX3_HUMAN)	FBXO3	11	Single Protein	Q9UK99	7	3	7	8	3	11.46	70.28	54.5254	3.29406					100	Confident	1.02975	0.888656	0.591397	0.719916	1.08299	1.10039
345	Q96QE5	Transcription elongation factor, mitochondrial (TEFM_HUMAN)	TEFM	17	Single Protein	Q96QE5	4	1	4	6	1	2.5	91.67	41.6497	1.79676					100	Doubtful	1.09971	1.01114	0.854412	0.950964	0.934935	1.17337
346	P53582	Methionine aminopeptidase 1 (MAP11_HUMAN)	METAP1	4	Single Protein	P53582	9	5	9	9	5	18.65	74.87	43.1872	4.23192	Deamidation of N(N74, N283)	Deamidation of N(2)	Deamidation of N (N226-{N226 N233})	Deamidation of N (1)	100	Confident	1.00611	0.773333	0	0.87775	0.472996	0.899305
347	Q9UJY1	Heat shock protein beta-8 (HSPB8_HUMAN)	HSPB8	12	Single Protein	Q9UJY1	7	4	7	10	6	20.92	72.45	21.5906	15.1839					100	Confident	0.541622	0.744088	0.878453	1.57991	1.11451	1.77592
348	Q9UJY5	ADP-ribosylation factor-binding protein GGA1 (GGA1_HUMAN)	GGA1	22	Single Protein	Q9UJY5	17	5	17	20	7	7.51	60.25	70.34	4.64993					100	Confident	0.77506	0.921867	0.875304	1.19481	1.13888	1.17511
349	Q9UJY4	ADP-ribosylation factor-binding protein GGA2 (GGA2_HUMAN)	GGA2	16	Single Protein	Q9UJY4	11	4	11	11	6	9.46	61.01	67.1076	3.33557					100	Confident	1.15414	1.09221	0.252096	0.52361	0.299579	0.846694
350	O14948	Transcription factor EC (TFEC_HUMAN)	TFEC	7	Related Proteins	O14948, O75030, P19484, P19532	2	1	0	2	1	2.31	65.99	38.7636	0.564921					100	Doubtful	1.02082	1.09678	1.25833	1.41535	1.04395	0.61287
351	Q96QD5	DEP domain-containing protein 7 (DEPD7_HUMAN)	DEPDC7	11	Single Protein	Q96QD5	9	3	9	9	3	5.87	76.52	58.2733	3.0329					100	Confident	0.64929	0.762258	0.808857	1.37703	1.12375	3.24941
352	Q96QD8	Sodium-coupled neutral amino acid transporter 2 (S38A2_HUMAN)	SLC38A2	12	Single Protein	Q96QD8	4	3	4	4	3	12.25	56.32	55.9895	4.16092			Deamidation of N (N23-{N23 N27})	Deamidation of N (1)	100	Confident	1.05365	0.739687	0	0	0	0
353	P53597	Succinyl-CoA ligase [ADP/GDP-forming] subunit alpha, mitochondrial (SUCA_HUMAN)	SUCLG1	2	Single Protein	P53597	19	15	19	25	18	35.84	66.47	36.2268	10.4132	Oxidation of M(M297, M327)	Oxidation of M(2)			100	Confident	0.591405	0.804391	0	1.26363	1.29671	0.861831
354	P0CAP2	DNA-directed RNA polymerase II subunit GRINL1A (GRL1A_HUMAN)	POLR2M	15	Single Protein	P0CAP2	10	5	4	10	5	22.55	91.85	41.7139	3.58864					100	Confident	1.51128	0.976423	1.27759	0.981787	0.942503	1.02622
355	Q96QD9	UAP56-interacting factor (UIF_HUMAN)	FYTTD1	3	Single Protein	Q96QD9	5	2	5	6	3	5.97	100	35.7964	5.08518					100	Doubtful	0.998844	1.64636	1.88116	1.4934	0.913187	0.718341
356	A6NED2	RCC1 domain-containing protein 1 (RCCD1_HUMAN)	RCCD1	15	Single Protein	A6NED2	3	2	3	4	2	10.11	79.52	40.054	3.24499					100	Confident	0.626312	1.03084	0.583647	0.46797	0.51244	0.482385
357	Q9UJZ1	Stomatin-like protein 2, mitochondrial (STML2_HUMAN)	STOML2	9	Single Protein	Q9UJZ1	22	14	22	30	19	40.73	83.43	38.5102	7.30538	Deamidation of N(N269); Oxidation of M(M134)	Deamidation of N(1); Oxidation of M(1)	Oxidation of M (M313-{M308 M313})	Oxidation of M (1)	100	Confident	0.776847	0.725144	0	0.941884	0.882642	1.023
358	Q9UJ14	Gamma-glutamyltransferase 7 (GGT7_HUMAN)	GGT7	20	Single Protein	Q9UJ14	5	2	5	9	2	5.89	50.76	70.4228	2.65822					100	Confident	0.694775	1.37691	0	0.621446	1.03223	2.00038
359	A8MXV4	Nucleoside diphosphate-linked moiety X motif 19 (NUD19_HUMAN)	NUDT19	19	Single Protein	A8MXV4	7	4	7	7	4	17.33	74.4	42.2066	3.9869					100	Confident	0.666728	1.15692	0.865535	1.05563	1.07481	1.70264
360	Q9HCJ6	Synaptic vesicle membrane protein VAT-1 homolog-like (VAT1L_HUMAN)	VAT1L	16	Single Protein	Q9HCJ6	13	6	13	16	9	17.18	76.37	45.8701	7.66961					100	Confident	4.30062	1.28738	0.664446	0.605068	0.711153	0.545035
361	Q9UIQ6	Leucyl-cystinyl aminopeptidase (LCAP_HUMAN)	LNPEP	5	Single Protein	Q9UIQ6	22	8	22	24	9	9.85	83.8	117.274	1.9909	Deamidation of N(N801); Oxidation of M(M63, M816)	Deamidation of N(1); Oxidation of M(2)			100	Confident	0.75713	0.763394	0	1.32823	1.21442	0.967347
362	P28332	Alcohol dehydrogenase 6 (ADH6_HUMAN)	ADH6	4	Single Protein	P28332	4	3	4	4	3	8.42	76.09	39.0631	4.23522	Deamidation of N(N342, N352)	Deamidation of N(2)			100	Confident	0.430599	0.50024	1.54178	0.891305	2.31066	2.07461
363	P28331	NADH-ubiquinone oxidoreductase 75 kDa subunit, mitochondrial (NDUS1_HUMAN)	NDUFS1	2	Single Protein	P28331	29	15	29	37	20	24.35	81.57	79.4165	4.14229			Deamidation of N (N663-{N663 N669})	Deamidation of N (1)	100	Confident	1.06704	0.806649	0.199634	1.15327	1.20102	0.808674
364	P55957	BH3-interacting domain death agonist (BID_HUMAN)	BID	22	Single Protein	P55957	7	4	7	10	7	34.36	100	21.981	14.3741	Oxidation of M(M97)	Oxidation of M(1)			100	Confident	0.929493	0.782224	0.3377	0.63458	0.969724	1.21108
365	P67936	Tropomyosin alpha-4 chain (TPM4_HUMAN)	TPM4	19	Single Protein	P67936	36	26	20	77	59	56.45	100	28.5045	20.2447	Oxidation of M(M105, M110)	Oxidation of M(2)			100	Confident	0.811017	0.972707	1.50481	1.05052	1.159	1.22438
366	Q96P70	Importin-9 (IPO9_HUMAN)	IPO9	1	Single Protein	Q96P70	45	26	45	60	36	25.65	60.71	115.889	5.18951	Oxidation of M(M891)	Oxidation of M(1)			100	Confident	1.35677	1.12029	0	0.696936	0.823752	0.830504
367	Q9UJ41	Rab5 GDP/GTP exchange factor (RABX5_HUMAN)	RABGEF1	7	Single Protein	Q9UJ41	15	8	15	17	9	13.56	78.25	79.3207	3.75708	Deamidation of N(N592)	Deamidation of N(1)			100	Confident	0.971945	0.803593	0.798895	1.16237	1.06192	0.997735
368	P31942	Heterogeneous nuclear ribonucleoprotein H3 (HNRH3_HUMAN)	HNRNPH3	10	Single Protein	P31942	40	16	37	49	23	42.2	91.04	36.9031	11.2807	Deamidation of N(N268); Oxidation of M(M258)	Deamidation of N(1); Oxidation of M(1)	Deamidation of N (N209-{N209}, N213-{N213 N219})	Deamidation of N (2)	100	Confident	1.07068	0.92178	0.957205	1.46607	0.601026	0.829678
369	Q9NVA1	Ubiquinol-cytochrome-c reductase complex assembly factor 1 (UQCC1_HUMAN)	UQCC1	20	Single Protein	Q9NVA1	6	3	6	8	6	13.04	88.96	34.5776	7.70041					100	Confident	1.16311	1.90058	1.10771	0.940823	0.738158	1.04817
370	Q9NVA2	Septin-11 (SEP11_HUMAN)	SEPT11	4	Single Protein	Q9NVA2	23	15	11	33	25	32.4	89.51	49.3672	8.28228			Deamidation of N (N266-{N264 N266})	Deamidation of N (1)	100	Confident	0.813177	0.92303	2.50656	1.1146	1.13107	1.43333
371	P31943	Heterogeneous nuclear ribonucleoprotein H (HNRH1_HUMAN)	HNRNPH1	5	Single Protein	P31943	64	46	33	96	69	59.91	83.52	49.1984	10.8128	Deamidation of N(N38, N362); Oxidation of M(M93, M345)	Deamidation of N(2); Oxidation of M(2)	Deamidation of N (N109-{N103 N109}, N247-{N247 N250}, N303-{N303 N307 N313}, N313-{N313})	Deamidation of N (4)	100	Confident	0.996808	1.19091	0	1.35235	0.901697	0.754788
372	Q9NVA4	Transmembrane protein 184C (T184C_HUMAN)	TMEM184C	4	Single Protein	Q9NVA4	1	1	1	2	2	2.97	50.91	50.1087	5.8012					100	Doubtful	0.213078	0.204588	0.257222	1.5781	1.60447	1.09097
373	P31946	14-3-3 protein beta/alpha (1433B_HUMAN)	YWHAB	20	Single Protein	P31946	66	55	32	138	106	73.98	100	28.0648	17.0271	Deamidation of N(N44, N110, N146, N209); Oxidation of M(M24, M28, M162, M220)	Deamidation of N(4); Oxidation of M(4)	Deamidation of N (N234-{N226 N234})	Deamidation of N (1)	100	Confident	1.02644	0.922285	0	0.992588	1.11278	0.955695
374	P31948	Stress-induced-phosphoprotein 1 (STIP1_HUMAN)	STIP1	11	Single Protein	P31948	100	61	100	155	98	52.49	94.11	62.5994	10.1876	Deamidation of N(N233, N258, N264); Oxidation of M(M115, M214, M259, M380, M441, M511, M535)	Deamidation of N(3); Oxidation of M(7)	Deamidation of N (N37-{N37 N43}, N105-{N104 N105}), Oxidation of M (M490-{M490 M499 M504})	Deamidation of N (2), Oxidation of M (1)	100	Confident	1.16538	1.1997	1.0067	0.708126	0.75679	1.04761
375	P31947	14-3-3 protein sigma (1433S_HUMAN)	SFN	1	Single Protein	P31947	19	11	10	57	37	37.1	100	27.7567	9.86433	Deamidation of N(N42); Oxidation of M(M220)	Deamidation of N(1); Oxidation of M(1)	Deamidation of N (N234-{N226 N234})	Deamidation of N (1)	100	Confident	0.938443	1.0435	0.530605	0.705667	0.714488	1.11273
376	Q9HCG8	Pre-mRNA-splicing factor CWC22 homolog (CWC22_HUMAN)	CWC22	2	Single Protein	Q9HCG8	34	15	34	43	16	15.64	81.39	105.402	3.34203			Deamidation of N (N19-{N19 N21})	Deamidation of N (1)	100	Confident	1.89758	1.98797	1.48742	0.957186	0.866975	0.915969
377	Q9HCG7	Non-lysosomal glucosylceramidase (GBA2_HUMAN)	GBA2	9	Single Protein	Q9HCG7	15	6	15	15	7	7.12	74.11	104.581	2.30676			Deamidation of N (N293-{N293 N307})	Deamidation of N (1)	100	Confident	0.827875	0.897559	0.375647	1.29	1.55118	1.45095
378	P16333	Cytoplasmic protein NCK1 (NCK1_HUMAN)	NCK1	3	Single Protein	P16333	19	14	17	23	16	34.75	73.47	42.8374	8.43486	Deamidation of N(N315); Oxidation of M(M294)	Deamidation of N(1); Oxidation of M(1)			100	Confident	0.987804	0.905832	1.07073	1.0853	0.943401	1.2533
379	Q96P53	WD repeat and FYVE domain-containing protein 2 (WDFY2_HUMAN)	WDFY2	13	Single Protein	Q96P53	5	1	5	5	1	2.75	100	45.1252	1.61709					100	Doubtful	1.50335	0.744539	0.758564	1.35026	1.15152	0.802751
380	P31949	Protein S100-A11 (S10AB_HUMAN)	S100A11	1	Single Protein	P31949	19	15	19	40	33	60.95	70.48	11.7328	144.404	Deamidation of N(N44); Oxidation of M(M43)	Deamidation of N(1); Oxidation of M(1)			100	Confident	1.01385	0.986766	0.57014	1.05157	1.41105	2.09726
381	P04350	Tubulin beta-4A chain (TBB4A_HUMAN)	TUBB4A	19	Single Protein	P04350	187	161	12	432	351	80.86	72.3	49.5539	12.4695	Deamidation of N(N165, N184, N226, N247, N370); Oxidation of M(M73, M147, M164, M233, M257, M267, M293, M330, M363, M388, M403, M406)	Deamidation of N(5); Oxidation of M(12)	Deamidation of N (N89-{N89 N99 N100}, N337-{N337 N347 N348}, N347-{N347 N348})	Deamidation of N (3)	100	Confident	0.976028	0.997143	0	0.799978	0.84301	0.773809
382	Q8WVC0	RNA polymerase-associated protein LEO1 (LEO1_HUMAN)	LEO1	15	Single Protein	Q8WVC0	34	9	34	45	14	16.07	78.53	75.3593	5.65859					100	Confident	1.0984	0.63815	0.756206	1.30961	1.11267	1.02935
383	Q9NUY8	TBC1 domain family member 23 (TBC23_HUMAN)	TBC1D23	3	Single Protein	Q9NUY8	19	9	19	26	13	15.45	72.53	78.2721	4.82185			Deamidation of N (N476-{N468 N476})	Deamidation of N (1)	100	Confident	1.10849	0.713162	0	0.832209	1.36921	1.02776
384	Q8WVC6	Dephospho-CoA kinase domain-containing protein (DCAKD_HUMAN)	DCAKD	17	Single Protein	Q8WVC6	5	4	5	6	5	19.91	100	26.5333	6.53368					100	Confident	0.964704	1.21081	1.31408	1.02294	1.00151	1.09021
385	Q9HCN8	Stromal cell-derived factor 2-like protein 1 (SDF2L_HUMAN)	SDF2L1	22	Single Protein	Q9HCN8	7	5	7	8	6	28.05	84.16	23.5837	11.4181					100	Confident	0.819496	1.08014	1.16286	0.871325	1.32026	0.245106
386	Q9HCN4	GPN-loop GTPase 1 (GPN1_HUMAN)	GPN1	2	Single Protein	Q9HCN4	10	6	10	12	7	17.91	70.59	41.7137	6.61535			Deamidation of N (N88-{N88 N96})	Deamidation of N (1)	100	Confident	1.15623	1.21362	1.34101	0.722732	0.876817	1.20002
387	P16383	GC-rich sequence DNA-binding factor 2 (GCFC2_HUMAN)	GCFC2	2	Single Protein	P16383	14	5	14	15	6	8.32	100	89.3294	1.89109	Deamidation of N(N391)	Deamidation of N(1)			100	Confident	0.979411	0.975617	0.633634	1.28743	1.05044	0.991638
388	Q9UIM3	FK506-binding protein-like (FKBPL_HUMAN)	FKBPL	CHR_HSCHR6_MHC_DBB_CTG1	Single Protein	Q9UIM3	7	4	7	16	4	16.62	100	38.1524	3.86124					100	Confident	1.16591	1.1117	0.774363	0.176547	0.706705	1.40275
389	Q14814	Myocyte-specific enhancer factor 2D (MEF2D_HUMAN)	MEF2D	1	Single Protein	Q14814	4	3	3	5	2	7.68	49.33	55.9034	2.09739					57.1429	Confident	1.0441	1.18572	1.26589	0.800319	1.00488	1.16948
390	P28370	Probable global transcription activator SNF2L1 (SMCA1_HUMAN)	SMARCA1	X	Single Protein	P28370	21	4	13	23	6	3.89	85.48	122.527	1.26519					100	Confident	1.64544	1.21014	1.00086	1.08632	1.13377	0.812337
391	Q8WVB6	Chromosome transmission fidelity protein 18 homolog (CTF18_HUMAN)	CHTF18	16	Single Protein	Q8WVB6	18	10	18	18	10	17.13	78.77	107.317	2.46687					100	Confident	1.07355	0.974448	0	0.370374	0.933783	0.621485
392	Q9HCM7	Fibrosin-1-like protein (FBSL_HUMAN)	FBRSL1	12	Single Protein	Q9HCM7	13	1	13	15	1	2.3	76.36	110.839	0.781201					100	Doubtful	0.953368	0.786929	0	0	0.512134	0.834713
393	Q9HCM4	Band 4.1-like protein 5 (E41L5_HUMAN)	EPB41L5	2	Single Protein	Q9HCM4	16	9	15	16	9	16.78	71.76	81.8049	3.29707					100	Confident	0.97811	1.0284	0.97007	0.934802	1.02951	0.900883
394	Q9HCM1	Uncharacterized protein KIAA1551 (K1551_HUMAN)	KIAA1551	12	Single Protein	Q9HCM1	25	2	25	28	2	1.6	85.8	194.736	0.622754					100	Confident	2.79767	2.26334	1.3292	1.10483	0.724725	0.987269
395	P28340	DNA polymerase delta catalytic subunit (DPOD1_HUMAN)	POLD1	19	Single Protein	P28340	26	17	26	36	21	17.71	81.21	123.553	2.63451	Deamidation of N(N743)	Deamidation of N(1)			100	Confident	1.65955	1.34548	1.22815	0.587947	0.654266	0.735038
396	Q14839	Chromodomain-helicase-DNA-binding protein 4 (CHD4_HUMAN)	CHD4	12	Single Protein	Q14839	70	24	53	87	29	17.26	83.37	217.867	1.57035					100	Confident	1.20417	1.05567	1.35206	0.812529	0.78093	1.08986
397	Q9HCK8	Chromodomain-helicase-DNA-binding protein 8 (CHD8_HUMAN)	CHD8	14	Single Protein	Q9HCK8	45	5	38	70	4	2.63	73.5	290.338	0.62131			Deamidation of N (N2377-{N2377 N2388})	Deamidation of N (1)	100	Confident	0.989178	1.03002	0.952692	0.734456	0.577109	1.05092
398	Q5MIZ7	Serine/threonine-protein phosphatase 4 regulatory subunit 3B (P4R3B_HUMAN)	PPP4R3B	2	Single Protein	Q5MIZ7	19	10	11	21	12	14.49	79.98	97.3968	2.72928					100	Confident	1.1337	0.990824	0.828941	0.904234	0.708736	0.969147
399	Q86V88	Magnesium-dependent phosphatase 1 (MGDP1_HUMAN)	MDP1	14	Single Protein	Q86V88	3	3	3	4	4	13.64	100	20.0963	10.4131					100	Confident	1.26508	1.07862	0.877937	0.606208	0.763019	1.20758
400	Q86V87	Protein FAM160B2 (F16B2_HUMAN)	FAM160B2	8	Single Protein	Q86V87	8	4	6	9	4	6.33	61.1	82.288	2.42215					100	Confident	0.672479	0.974222	1.22959	0.997023	1.24305	1.00638
401	Q86UW6	NEDD4-binding protein 2 (N4BP2_HUMAN)	N4BP2	4	Single Protein	Q86UW6	39	8	39	49	7	6.61	75.88	198.676	1.16348			Deamidation of N (N1580-{N1580 N1582})	Deamidation of N (1)	100	Confident	1.40087	1.0953	0.516696	0.625451	0.846344	0.900517
402	Q86V85	Integral membrane protein GPR180 (GP180_HUMAN)	GPR180	13	Single Protein	Q86V85	2	1	2	2	1	3.41	57.27	49.3631	2.5668					100	Doubtful	0.940173	0.744593	0	0.750791	0.865028	0.864633
403	Q86V81	THO complex subunit 4 (THOC4_HUMAN)	ALYREF	17	Single Protein	Q86V81	21	11	21	56	23	39.69	100	26.8716	20.5636			Oxidation of M (M7-{M5 M7})	Oxidation of M (1)	100	Confident	1.4785	1.25521	1.20466	1.09936	0.717429	0.777394
404	Q9HCB6	Spondin-1 (SPON1_HUMAN)	SPON1	11	Single Protein	Q9HCB6	9	1	9	10	1	0.99	82.03	90.9136	0.934732					100	Doubtful	1.40903	2.97363	1.86591	0.58454	1.48215	0.576638
405	Q86UW9	Probable E3 ubiquitin-protein ligase DTX2 (DTX2_HUMAN)	DTX2	7	Single Protein	Q86UW9	5	1	3	6	1	1.29	57.23	67.2034	1.67574					100	Doubtful	1.47986	0.878944	0.945538	0.990663	0.940901	1.06277
406	Q99766	ATP synthase subunit s, mitochondrial (ATP5S_HUMAN)	ATP5S	14	Single Protein	Q99766	5	2	5	9	4	9.3	100	24.8496	9.0256					100	Confident	1.13589	0.738899	1.08046	1.0514	0.578514	1.43271
407	Q9NV66	S-adenosyl-L-methionine-dependent tRNA 4-demethylwyosine synthase (TYW1_HUMAN)	TYW1	7	Single Protein	Q9NV66	16	2	4	20	2	2.87	87.7	83.6487	1.34337					100	Confident	1.34938	1.32708	0.606833	0.618353	0.949561	1.00891
408	Q9NUU6	Inactive ubiquitin thioesterase FAM105A (F105A_HUMAN)	FAM105A	5	Single Protein	Q9NUU6	5	1	5	5	1	2.81	89.33	42.1686	2.03407					100	Doubtful	0.940589	0.724348	0.829039	1.35852	1.10024	1.08049
409	Q9NUU7	ATP-dependent RNA helicase DDX19A (DD19A_HUMAN)	DDX19A	16	Single Protein	Q9NUU7	38	24	7	52	33	45.82	100	53.9408	4.4816	Deamidation of N(N35); Oxidation of M(M20, M125, M441, M448)	Deamidation of N(1); Oxidation of M(4)	Deamidation of N (N132-{N120 N132})	Deamidation of N (1)	100	Confident	1.18882	1.07861	0.997307	0.907465	0.828482	0.953769
410	Q8WUU5	GATA zinc finger domain-containing protein 1 (GATD1_HUMAN)	GATAD1	7	Single Protein	Q8WUU5	2	1	2	3	1	6.69	82.9	28.6725	2.9006					100	Doubtful	0.934889	1.21963	2.39074	1.06473	1.14226	1.8193
411	Q86UV5	Ubiquitin carboxyl-terminal hydrolase 48 (UBP48_HUMAN)	USP48	1	Single Protein	Q86UV5	14	2	14	16	1	2.61	94.01	118.956	0.322772					100	Doubtful	1.46052	0.902561	2.01721	0.75669	1.96212	0.640743
412	Q9UII4	E3 ISG15--protein ligase HERC5 (HERC5_HUMAN)	HERC5	4	Single Protein	Q9UII4	17	4	17	20	4	5.47	86.04	116.777	1.48085					100	Confident	2.61557	1.40223	0.314739	0.989483	1.11619	0.890224
413	Q9UII2	ATPase inhibitor, mitochondrial (ATIF1_HUMAN)	ATPIF1	1	Single Protein	Q9UII2	7	6	7	14	8	35.85	100	12.2413	20.0356					100	Confident	0.872123	0.713779	0.793989	1.41517	1.51231	0.991497
414	Q9NV70	Exocyst complex component 1 (EXOC1_HUMAN)	EXOC1	4	Single Protein	Q9NV70	31	12	31	34	12	14.32	84.68	101.917	2.55377	Deamidation of N(N805)	Deamidation of N(1)			100	Confident	0.980618	1.08803	1.00018	1.16477	1.03906	1.16186
415	Q9NV79	Protein-L-isoaspartate O-methyltransferase domain-containing protein 2 (PCMD2_HUMAN)	PCMTD2	CHR_HSCHR20_1_CTG3	Single Protein	Q9NV79	7	1	7	7	1	3.05	81.99	41.046	2.18525					100	Doubtful	2.00026	0.739687	0	0.587407	0.540765	0.870346
416	Q99757	Thioredoxin, mitochondrial (THIOM_HUMAN)	TXN2	22	Single Protein	Q99757	8	5	8	23	11	18.07	100	18.3716	26.2371					100	Confident	0.546598	0.513237	0.382927	1.33179	1.75661	1.14361
417	Q86UU1	Pleckstrin homology-like domain family B member 1 (PHLB1_HUMAN)	PHLDB1	11	Single Protein	Q86UU1	25	5	24	35	5	4.72	84.39	151.068	1.27103					100	Confident	1.85397	1.10828	0.63844	1.11939	1.06507	0.864633
418	Q86UU0	B-cell CLL/lymphoma 9-like protein (BCL9L_HUMAN)	BCL9L	11	Single Protein	Q86UU0	40	10	40	44	11	7.81	44.36	157.027	3.19133	Oxidation of M(M829)	Oxidation of M(1)			100	Confident	1.20295	0.939333	1.04656	0.900297	0.826801	1.365
419	Q9UIJ7	GTP:AMP phosphotransferase AK3, mitochondrial (KAD3_HUMAN)	AK3	9	Single Protein	Q9UIJ7	23	20	23	33	29	62.11	100	25.5495	15.5677	Oxidation of M(M13, M71)	Oxidation of M(2)			100	Confident	0.257325	0.329608	0	1.47925	1.5335	0.841567
420	Q9NV88	Integrator complex subunit 9 (INT9_HUMAN)	INTS9	8	Single Protein	Q9NV88	7	1	7	7	1	3.5	61.4	73.7667	1.60108					100	Doubtful	0.92148	0.893923	0	0.86177	0.981101	0.993574
421	Q9NUW8	Tyrosyl-DNA phosphodiesterase 1 (TYDP1_HUMAN)	TDP1	14	Single Protein	Q9NUW8	8	2	8	9	2	5.76	95.07	68.3772	1.59581					100	Confident	1.60097	1.70478	1.21198	0.709653	0.768585	1.15595
422	Q8WV41	Sorting nexin-33 (SNX33_HUMAN)	SNX33	15	Single Protein	Q8WV41	8	3	8	9	3	5.92	65.68	65.2232	2.71987					100	Confident	0.897465	1.07335	1.1733	0.908423	1.18933	1.19666
423	Q99747	Gamma-soluble NSF attachment protein (SNAG_HUMAN)	NAPG	18	Single Protein	Q99747	19	13	19	29	18	42.63	77.24	34.7243	8.77754	Deamidation of N(N108)	Deamidation of N(1)			100	Confident	0.753586	0.918737	0.793063	1.16279	1.05239	1.01011
424	Q86V59	PNMA-like protein 1 (PNML1_HUMAN)	PNMAL1	19	Single Protein	Q86V59	6	2	6	6	2	7.97	83.14	48.1307	2.65822					100	Confident	1.9308	1.1701	0.552675	1.42223	0.759419	0.928799
425	Q9NV96	Cell cycle control protein 50A (CC50A_HUMAN)	TMEM30A	6	Single Protein	Q9NV96	17	9	17	19	9	21.88	69.25	40.6576	7.3195	Deamidation of N(N144, N152)	Deamidation of N(2)			100	Confident	1.00493	0.716837	0.569557	1.22244	1.41492	0.981322
426	Q99733	Nucleosome assembly protein 1-like 4 (NP1L4_HUMAN)	NAP1L4	11	Single Protein	Q99733	25	23	23	45	32	55.73	80.53	42.7969	13.2057	Oxidation of M(M32, M172)	Oxidation of M(2)			100	Confident	1.21919	1.27769	0.998797	0.765613	0.814804	0.870446
427	Q99735	Microsomal glutathione S-transferase 2 (MGST2_HUMAN)	MGST2	4	Single Protein	Q99735	1	1	1	4	2	9.52	51.7	16.6098	17.022					100	Doubtful	0.506869	1.12923	3.00354	0.909914	1.16415	0.861764
428	P31930	Cytochrome b-c1 complex subunit 1, mitochondrial (QCR1_HUMAN)	UQCRC1	3	Single Protein	P31930	20	12	20	22	14	29.38	81.88	52.6124	5.27909			Deamidation of N (N86-{N86 N87})	Deamidation of N (1)	100	Confident	0.981361	0.827079	0.463345	1.22586	1.145	0.621586
429	P31937	3-hydroxyisobutyrate dehydrogenase, mitochondrial (3HIDH_HUMAN)	HIBADH	7	Single Protein	P31937	23	15	23	33	20	41.96	77.38	35.3058	9.93059	Oxidation of M(M102)	Oxidation of M(1)	Oxidation of M (M54-{M50 M54})	Oxidation of M (1)	100	Confident	0.638139	0.746498	0.447204	1.1271	1.50701	1.82661
430	Q9UID3	Vacuolar protein sorting-associated protein 51 homolog (VPS51_HUMAN)	VPS51	11	Single Protein	Q9UID3	19	10	19	24	11	14.19	75.32	85.9882	3.27496					100	Confident	0.884293	0.699841	0.0631493	1.13384	1.29154	0.964505
431	Q8WUZ0	B-cell CLL/lymphoma 7 protein family member C (BCL7C_HUMAN)	BCL7C	16	Single Protein	Q8WUZ0	7	2	6	7	2	12.9	64.98	23.4539	6.11664					100	Confident	0.900306	1.34753	2.20069	1.1047	1.10031	1.22348
432	Q96P47	Arf-GAP with GTPase, ANK repeat and PH domain-containing protein 3 (AGAP3_HUMAN)	AGAP3	7	Single Protein	Q96P47	6	2	6	7	2	2.63	63.66	94.9853	1.74192					31.4286	Doubtful	0.910306	1.34944	1.5925	0.964223	1.09661	1.53058
433	Q9NUQ3	Gamma-taxilin (TXLNG_HUMAN)	TXLNG	X	Single Protein	Q9NUQ3	16	6	14	19	8	12.69	100	60.5481	4.47149					100	Confident	2.73353	1.49566	1.17739	1.24622	0.949451	0.849001
434	Q8WUY8	N-acetyltransferase 14 (NAT14_HUMAN)	NAT14	19	Single Protein	Q8WUY8	3	2	3	6	2	10.68	82.52	21.6367	5.70736					100	Confident	1.10648	0.712352	0.958676	1.00957	1.20752	0.999466
435	Q96P48	Arf-GAP with Rho-GAP domain, ANK repeat and PH domain-containing protein 1 (ARAP1_HUMAN)	ARAP1	11	Single Protein	Q96P48	44	20	44	52	24	19.24	79.59	162.089	2.5518	Oxidation of M(M956)	Oxidation of M(1)			100	Confident	1.11559	1.19261	0.291325	0.740799	0.804593	0.957561
436	Q9NUQ6	SPATS2-like protein (SPS2L_HUMAN)	SPATS2L	2	Single Protein	Q9NUQ6	28	9	28	34	11	18.28	100	61.6907	4.05214	Deamidation of N(N122)	Deamidation of N(1)			100	Confident	0.868834	0.629301	0.716771	1.57715	1.38129	0.983914
437	Q9NUQ7	Ufm1-specific protease 2 (UFSP2_HUMAN)	UFSP2	4	Single Protein	Q9NUQ7	13	6	13	16	8	15.99	79.1	53.2272	6.11797					100	Confident	0.94529	1.05754	1.39586	1.03713	1.17474	1.03071
438	Q9NUQ8	ATP-binding cassette sub-family F member 3 (ABCF3_HUMAN)	ABCF3	3	Single Protein	Q9NUQ8	27	16	26	31	18	23.13	84.2	79.6951	3.97895	Deamidation of N(N119)	Deamidation of N(1)			100	Confident	1.06752	1.04189	1.03655	1.14572	0.895314	0.893293
439	Q9NUQ9	Protein FAM49B (FA49B_HUMAN)	FAM49B	8	Single Protein	Q9NUQ9	27	20	21	37	28	58.33	100	36.7246	8.58423	Oxidation of M(M147)	Oxidation of M(1)	Deamidation of N (N154-{N149 N154}), Oxidation of M (M197-{M187 M197})	Deamidation of N (1), Oxidation of M (1)	100	Confident	0.914073	1.05207	1.04136	0.90109	1.01664	1.39446
440	P31939	Bifunctional purine biosynthesis protein PURH (PUR9_HUMAN)	ATIC	2	Single Protein	P31939	87	69	87	155	122	72.97	100	64.5753	11.755	Deamidation of N(N438, N489); Oxidation of M(M60, M88, M158, M312, M367)	Deamidation of N(2); Oxidation of M(5)	Deamidation of N (N23-{N23 N30}, N359-{N359 N361 N376}, N391-{N391 N392})	Deamidation of N (3)	100	Confident	1.28338	0.951549	0.476971	0.815601	0.886322	0.734509
441	Q02818	Nucleobindin-1 (NUCB1_HUMAN)	NUCB1	19	Single Protein	Q02818	45	31	43	57	37	57.7	100	53.8463	6.46583	Deamidation of N(N145); Oxidation of M(M119, M396)	Deamidation of N(1); Oxidation of M(2)	Deamidation of N (N126-{N126 N133})	Deamidation of N (1)	100	Confident	0.77744	0.824277	0	0.905792	1.20261	1.14149
442	Q9HCE6	Rho guanine nucleotide exchange factor 10-like protein (ARGAL_HUMAN)	ARHGEF10L	1	Single Protein	Q9HCE6	18	6	17	20	7	4.93	64.66	140.321	1.93466					100	Confident	0.443581	0.290497	0.0750081	1.41266	1.27095	1.0063
443	Q8WUY1	Protein THEM6 (THEM6_HUMAN)	THEM6	8	Single Protein	Q8WUY1	4	2	4	4	2	11.54	100	23.8499	4.66467			Deamidation of N (N67-{N66 N67})	Deamidation of N (1)	31.4286	Doubtful	0.815086	1.12937	1.33834	1.16322	1.81419	1.4836
444	Q9HCE3	Zinc finger protein 532 (ZN532_HUMAN)	ZNF532	18	Single Protein	Q9HCE3	19	3	19	20	3	2.54	91.7	141.606	0.969634					100	Confident	3.08066	2.81499	1.37837	0.601733	0.721002	1.13765
445	Q9HCE5	N6-adenosine-methyltransferase subunit METTL14 (MET14_HUMAN)	METTL14	4	Single Protein	Q9HCE5	17	5	16	39	8	15.35	80.7	52.118	5.03875					100	Confident	0.98735	1.11155	0.386855	0.979319	0.708985	1.20041
446	Q9NV31	U3 small nucleolar ribonucleoprotein protein IMP3 (IMP3_HUMAN)	IMP3	15	Single Protein	Q9NV31	5	2	5	6	3	15.22	100	21.8366	7.03081					100	Confident	1.30898	1.44208	0.976409	0.706196	0.495626	1.18768
447	Q8WUX9	Charged multivesicular body protein 7 (CHMP7_HUMAN)	CHMP7	8	Single Protein	Q8WUX9	18	11	18	22	14	26.27	84.77	50.8793	5.1349					100	Confident	1.01521	1.42585	1.16989	0.864153	1.06372	1.18743
448	Q9HCE1	Putative helicase MOV-10 (MOV10_HUMAN)	MOV10	1	Single Protein	Q9HCE1	33	24	32	50	31	23.63	89.93	113.599	2.91642	Oxidation of M(M782)	Oxidation of M(1)			100	Confident	0.685888	0.769622	0.880205	1.36774	1.26007	1.12513
449	Q99797	Mitochondrial intermediate peptidase (MIPEP_HUMAN)	MIPEP	13	Single Protein	Q99797	25	14	24	25	14	24.4	100	80.5888	2.94982					100	Confident	1.25667	1.0509	0.772769	0.720306	0.87188	0.939536
450	Q9NV35	Probable 8-oxo-dGTP diphosphatase NUDT15 (NUD15_HUMAN)	NUDT15	13	Single Protein	Q9NV35	4	4	4	4	4	32.93	100	18.5972	8.2169			Deamidation of N (N82-{N74 N82})	Deamidation of N (1)	100	Confident	1.90728	2.89596	2.29034	0.983203	1.12093	0.752005
451	Q99798	Aconitate hydratase, mitochondrial (ACON_HUMAN)	ACO2	22	Single Protein	Q99798	78	61	78	111	87	56.15	80.51	85.3719	7.3911	Deamidation of N(N634); Oxidation of M(M775)	Deamidation of N(1); Oxidation of M(1)	Deamidation of N (N612-{N612}, N615-{N615 N616 N623 N626}, N746-{N746}, N759-{N755 N759})	Deamidation of N (4)	100	Confident	0.540487	0.579598	0	1.35519	1.79632	1.04178
452	Q9HCE0	Ectopic P granules protein 5 homolog (EPG5_HUMAN)	EPG5	18	Single Protein	Q9HCE0	18	3	18	24	3	1.67	75.22	292.293	0.576782					100	Confident	0.569788	0.712733	0.485678	1.43023	1.38176	0.936153
453	Q02809	Procollagen-lysine,2-oxoglutarate 5-dioxygenase 1 (PLOD1_HUMAN)	PLOD1	1	Single Protein	Q02809	42	26	42	52	34	35.08	90.65	83.4974	4.51781	Oxidation of M(M603, M623)	Oxidation of M(2)	Deamidation of N (N243-{N230 N243})	Deamidation of N (1)	100	Confident	0.749307	0.979956	0.408979	0.815374	1.10049	2.7868
454	Q86UY8	5'-nucleotidase domain-containing protein 3 (NT5D3_HUMAN)	NT5DC3	12	Single Protein	Q86UY8	15	6	15	32	6	14.78	86.13	63.3791	3.15686					100	Confident	0.711914	2.1668	2.76341	0.862114	0.690568	1.06539
455	Q86UY6	N-alpha-acetyltransferase 40 (NAA40_HUMAN)	NAA40	11	Single Protein	Q86UY6	6	3	6	8	4	20.68	87.76	27.1761	6.36827	Deamidation of N(N114)	Deamidation of N(1)			100	Confident	1.99814	2.1494	1.65763	0	0.8905	0.864633
456	Q9HCD5	Nuclear receptor coactivator 5 (NCOA5_HUMAN)	NCOA5	20	Single Protein	Q9HCD5	21	3	21	28	3	10.36	74.09	65.4965	2.76425					100	Confident	1.04564	1.0235	1.80549	1.11396	0.902407	0.984458
457	Q8WUX2	Putative glutathione-specific gamma-glutamylcyclotransferase 2 (CHAC2_HUMAN)	CHAC2	2	Single Protein	Q8WUX2	2	1	2	2	1	8.7	76.63	20.8616	4.58748					100	Doubtful	3.14449	2.20736	0	1.22543	1.15912	0.731815
458	Q8WUW1	Protein BRICK1 (BRK1_HUMAN)	BRK1	3	Single Protein	Q8WUW1	5	5	5	8	7	66.67	100	8.73946	25.7296					100	Confident	1.13438	1.03012	0.866509	0.889702	0.155738	0.751461
459	Q9HCC0	Methylcrotonoyl-CoA carboxylase beta chain, mitochondrial (MCCB_HUMAN)	MCCC2	5	Single Protein	Q9HCC0	25	19	25	33	26	40.32	87.74	61.2944	7.17206					100	Confident	0.958243	0.893682	0.715171	1.03265	1.1063	0.899882
460	Q96P16	Regulation of nuclear pre-mRNA domain-containing protein 1A (RPR1A_HUMAN)	RPRD1A	18	Single Protein	Q96P16	16	9	14	18	10	35.58	100	35.6976	6.13983					100	Confident	1.30075	1.01587	1.74786	0.673627	0.914033	0.891845
461	Q96P11	Probable 28S rRNA (cytosine-C(5))-methyltransferase (NSUN5_HUMAN)	NSUN5	7	Single Protein	Q96P11	7	4	6	9	5	12.35	100	46.6623	3.36736					100	Confident	1.85373	1.78994	1.82077	1.23106	1.03691	0.895759
462	Q86VQ1	Glucocorticoid-induced transcript 1 protein (GLCI1_HUMAN)	GLCCI1	7	Single Protein	Q86VQ1	11	3	11	11	3	8.59	78.98	57.9878	2.74505					100	Confident	1.08753	1.18956	1.11052	0.892911	1.00604	1.08626
463	Q86VQ6	Thioredoxin reductase 3 (TRXR3_HUMAN)	TXNRD3	3	Single Protein	Q86VQ6	13	3	12	19	3	3.89	85.23	70.6391	1.81156					100	Confident	0.569773	0.667797	0	1.41255	1.2518	1.93762
464	Q9NW07	Zinc finger protein 358 (ZN358_HUMAN)	ZNF358	19	Single Protein	Q9NW07	5	1	5	6	1	5.11	55.28	59.2498	2.05998					100	Doubtful	0.85956	0.740546	0	0	0	0.864633
465	Q99807	5-demethoxyubiquinone hydroxylase, mitochondrial (COQ7_HUMAN)	COQ7	16	Single Protein	Q99807	5	3	5	7	4	17.05	100	24.2615	6.45841	Oxidation of M(M86)	Oxidation of M(1)			100	Confident	0.980375	1.03323	0.588741	1.20515	0.861608	0.864633
466	Q99808	Equilibrative nucleoside transporter 1 (S29A1_HUMAN)	SLC29A1	6	Single Protein	Q99808	8	6	8	10	7	14.91	53.51	50.1864	6.17719					100	Confident	2.25552	0.96596	1.29967	0.643758	0.606875	0.667834
467	Q9NW08	DNA-directed RNA polymerase III subunit RPC2 (RPC2_HUMAN)	POLR3B	12	Single Protein	Q9NW08	25	8	25	26	8	7.86	82.79	127.702	1.76329					100	Confident	1.65268	1.60442	1.03611	1.03212	0.835323	1.01081
468	Q99805	Transmembrane 9 superfamily member 2 (TM9S2_HUMAN)	TM9SF2	13	Single Protein	Q99805	14	12	14	21	17	17.35	60.94	75.7255	5.90948	Deamidation of N(N496); Oxidation of M(M336)	Deamidation of N(1); Oxidation of M(1)			100	Confident	0.964912	0.981225	1.00711	0.690631	0.92036	0.846164
469	Q8WW01	tRNA-splicing endonuclease subunit Sen15 (SEN15_HUMAN)	TSEN15	1	Single Protein	Q8WW01	3	2	3	4	2	19.88	57.31	18.6292	7.63978					100	Doubtful	1.75857	1.70673	1.32632	1.24048	1.05942	0.808271
470	Q86VP6	Cullin-associated NEDD8-dissociated protein 1 (CAND1_HUMAN)	CAND1	12	Single Protein	Q86VP6	86	63	80	131	91	42.11	73.82	136.289	5.10066	Deamidation of N(N1223); Oxidation of M(M25, M31, M367, M778, M1227)	Deamidation of N(1); Oxidation of M(5)	Deamidation of N (N66-{N61 N66}, N1031-{N1031 N1036})	Deamidation of N (2)	100	Confident	1.00651	1.01085	0.967911	0.934606	1.00484	1.10558
471	Q9UJC5	SH3 domain-binding glutamic acid-rich-like protein 2 (SH3L2_HUMAN)	SH3BGRL2	6	Single Protein	Q9UJC5	7	4	7	8	5	40.19	100	12.3182	15.6167			Deamidation of N (N71-{N63 N71})	Deamidation of N (1)	100	Confident	0.889414	0.726056	1.19868	1.20824	1.15516	1.56915
472	Q9UJC3	Protein Hook homolog 1 (HOOK1_HUMAN)	HOOK1	1	Single Protein	Q9UJC3	37	18	37	44	21	28.16	94.64	84.5948	3.65152			Deamidation of N (N222-{N216 N222 N226}), Oxidation of M (M224-{M224 M225})	Deamidation of N (1), Oxidation of M (1)	100	Confident	0.949942	0.493223	0.324491	1.25695	1.28598	1.34977
473	Q86VP1	Tax1-binding protein 1 (TAXB1_HUMAN)	TAX1BP1	7	Single Protein	Q86VP1	14	4	14	14	4	5.45	85.68	90.8199	1.99345					100	Confident	1.08202	1.40664	1.01708	0.834753	0.983001	1.11426
474	Q9NVP1	ATP-dependent RNA helicase DDX18 (DDX18_HUMAN)	DDX18	2	Single Protein	Q9NVP1	33	19	33	37	21	31.94	92.99	75.3594	3.71148	Deamidation of N(N95, N104)	Deamidation of N(2)			100	Confident	1.68689	1.68875	0.503741	0.673003	0.40485	0.730171
475	Q00266	S-adenosylmethionine synthase isoform type-1 (METK1_HUMAN)	MAT1A	10	Single Protein	Q00266	25	19	17	34	28	40.76	83.29	43.62	11.5451	Deamidation of N(N192, N352); Oxidation of M(M189)	Deamidation of N(2); Oxidation of M(1)			100	Confident	0.439848	0.486382	0	1.12637	1.76241	0.956968
476	Q9NW13	RNA-binding protein 28 (RBM28_HUMAN)	RBM28	7	Single Protein	Q9NW13	25	11	25	28	14	16.07	90.38	85.6847	4.10467					100	Confident	1.73884	1.58719	0.841394	1.35364	0.617533	0.802631
477	Q9NW15	Anoctamin-10 (ANO10_HUMAN)	ANO10	3	Single Protein	Q9NW15	13	6	13	18	8	10	69.85	76.2798	4.18595					100	Confident	0.942817	0.949699	1.40233	0.830245	1.27499	0.922251
478	Q9HCY8	Protein S100-A14 (S10AE_HUMAN)	S100A14	1	Single Protein	Q9HCY8	10	10	10	13	13	74.04	100	11.6548	21.845	Deamidation of N(N28)	Deamidation of N(1)			100	Confident	0.230975	0.226716	0.92253	2.30682	1.29847	0.910816
479	Q8WVM8	Sec1 family domain-containing protein 1 (SCFD1_HUMAN)	SCFD1	14	Single Protein	Q8WVM8	41	29	40	51	36	54.83	94.24	72.334	5.64163	Oxidation of M(M26, M220)	Oxidation of M(2)	Oxidation of M (M362-{M362 M374})	Oxidation of M (1)	100	Confident	0.960144	0.849915	0.687572	0.978488	1.03692	0.99938
480	Q9NVQ4	Fas apoptotic inhibitory molecule 1 (FAIM1_HUMAN)	FAIM	3	Single Protein	Q9NVQ4	5	1	5	6	1	5.03	100	20.2022	3.6136					100	Doubtful	1.00637	1.43309	2.34849	0.7475	0.434251	1.00254
481	Q8WVM0	Dimethyladenosine transferase 1, mitochondrial (TFB1M_HUMAN)	TFB1M	6	Single Protein	Q8WVM0	12	2	12	12	2	10.12	91.33	39.518	2.8042					100	Confident	1.46309	1.61319	0	0.681503	0.879701	0.821662
482	Q86VN1	Vacuolar protein-sorting-associated protein 36 (VPS36_HUMAN)	VPS36	13	Single Protein	Q86VN1	16	11	16	20	13	28.24	100	43.7887	6.8886	Oxidation of M(M126)	Oxidation of M(1)			100	Confident	0.717589	0.976506	1.12911	1.15287	1.14018	1.47258
483	Q9UN74	Protocadherin alpha-4 (PCDA4_HUMAN)	PCDHA4	5	Related Proteins	Q9H158, Q9UN72, Q9UN73, Q9UN74, Q9UN75, Q9Y5H5, Q9Y5H6, Q9Y5H7, Q9Y5H8, Q9Y5H9, Q9Y5I0, Q9Y5I1, Q9Y5I2, Q9Y5I3, Q9Y5I4	9	3	0	12	4	2.32	72.97	102.231	0.10095	Deamidation of N(N929)	Deamidation of N(1)			45.7143	Doubtful	0	0	0	0	0	0
484	Q9NVR5	Protein kintoun (KTU_HUMAN)	DNAAF2	14	Single Protein	Q9NVR5	14	4	14	19	4	8.84	91.88	91.0582	1.75237			Deamidation of N (N593-{N592 N593})	Deamidation of N (1)	100	Confident	1.72832	1.18862	1.33844	0.596713	0.324193	0.7564
485	Q5BJH2	Transmembrane protein 128 (TM128_HUMAN)	TMEM128	4	Single Protein	Q5BJH2	2	2	2	4	4	16.36	44.24	18.8097	26.5822					100	Confident	1.03262	1.10364	0.995384	0.899935	0.91087	0.972112
486	Q5ZPR3	CD276 antigen (CD276_HUMAN)	CD276	15	Single Protein	Q5ZPR3	9	6	9	11	8	23.03	60.11	57.1995	6.8592					100	Confident	0.929768	1.11947	0.297888	0.710172	0.914543	0.985915
487	Q99848	Probable rRNA-processing protein EBP2 (EBP2_HUMAN)	EBNA1BP2	1	Single Protein	Q99848	10	7	10	13	10	26.47	100	34.8304	7.13672					100	Confident	2.60548	2.90743	1.13699	1.35782	0.707591	0.767454
488	Q86W50	Methyltransferase-like protein 16 (MET16_HUMAN)	METTL16	17	Single Protein	Q86W50	7	5	7	9	7	10.32	82.21	63.5808	3.59352					100	Confident	1.42434	1.04706	1.39393	0.350705	0.346914	0.879867
489	Q86W56	Poly(ADP-ribose) glycohydrolase (PARG_HUMAN)	PARG	10	Single Protein	Q86W56	36	12	36	40	15	15.88	86.27	111.041	2.80004					100	Confident	1.89475	1.59894	1.40198	0.892335	0.873286	1.03474
490	Q99832	T-complex protein 1 subunit eta (TCPH_HUMAN)	CCT7	2	Single Protein	Q99832	65	50	65	132	105	62.25	94.11	59.3289	22.6133	Deamidation of N(N335); Oxidation of M(M227, M323, M324, M382, M414)	Deamidation of N(1); Oxidation of M(5)	Deamidation of N (N459-{N452 N459 N462})	Deamidation of N (1)	100	Confident	1.10575	1.10757	0.598228	0.696106	0.880931	0.854449
491	Q99836	Myeloid differentiation primary response protein MyD88 (MYD88_HUMAN)	MYD88	3	Single Protein	Q99836	6	4	6	7	5	17.91	100	33.212	5.28102					100	Confident	0.942192	0.96108	0.871829	0.834721	1.04213	1.16806
492	Q86W42	THO complex subunit 6 homolog (THOC6_HUMAN)	THOC6	16	Single Protein	Q86W42	7	5	7	8	6	26.98	100	37.511	5.27963					100	Confident	1.17959	0.892491	1.05468	0.504959	0	0.756885
493	Q02880	DNA topoisomerase 2-beta (TOP2B_HUMAN)	TOP2B	3	Single Protein	Q02880	47	4	39	52	5	3.63	90.47	183.152	0.897782					40	Doubtful	1.36801	1.01893	1.4573	0.0721331	0.419102	0.68876
494	Q86VS8	Protein Hook homolog 3 (HOOK3_HUMAN)	HOOK3	8	Single Protein	Q86VS8	38	19	38	47	26	26.32	84.68	83.0744	5.09052					100	Confident	0.521583	0.80169	0.626223	1.29356	1.27554	1.1393
495	Q8WVQ1	Soluble calcium-activated nucleotidase 1 (CANT1_HUMAN)	CANT1	17	Single Protein	Q8WVQ1	8	4	8	9	4	16.21	83.29	44.8117	4.03465			Deamidation of N (N242-{N242 N244})	Deamidation of N (1)	100	Confident	0.945339	1.41317	1.69204	0.697795	1.02952	1.61154
496	Q8WW22	DnaJ homolog subfamily A member 4 (DNJA4_HUMAN)	DNAJA4	15	Single Protein	Q8WW22	3	2	3	3	2	5.29	100	44.769	2.44396					100	Confident	1.16279	1.44864	1.2439	0.911238	1.01203	1.03599
497	Q02878	60S ribosomal protein L6 (RL6_HUMAN)	RPL6	12	Single Protein	Q02878	26	22	26	46	40	42.01	100	32.7076	13.6939	Deamidation of N(N101, N279)	Deamidation of N(2)			100	Confident	1.46778	1.53246	0.25051	0.966324	0.953603	0.748273
498	Q9NVM4	Protein arginine N-methyltransferase 7 (ANM7_HUMAN)	PRMT7	16	Single Protein	Q9NVM4	9	3	9	10	3	7.37	63.44	78.4085	2.70128					100	Confident	0.957723	0.991562	0	1.08977	1.20348	0.827015
499	Q96PK6	RNA-binding protein 14 (RBM14_HUMAN)	RBM14	11	Single Protein	Q96PK6	26	19	26	30	20	27.95	49.48	69.4489	6.93293	Deamidation of N(N133); Oxidation of M(M661)	Deamidation of N(1); Oxidation of M(1)			100	Confident	1.19789	1.01104	0.836225	1.31189	0.446421	0.749605
500	Q99829	Copine-1 (CPNE1_HUMAN)	CPNE1	20	Single Protein	Q99829	24	15	24	43	22	26.44	50.09	59.0215	8.45116			Deamidation of N (N183-{N183 N184 N186})	Deamidation of N (1)	100	Confident	0.910374	0.806035	0.195266	0.932432	0.798563	1.91471
501	Q9NVM6	DnaJ homolog subfamily C member 17 (DJC17_HUMAN)	DNAJC17	15	Single Protein	Q9NVM6	7	6	7	10	8	21.38	100	34.6661	7.87265					100	Confident	1.26699	1.42587	1.5067	0.909297	0.739286	0.960688
502	Q99828	Calcium and integrin-binding protein 1 (CIB1_HUMAN)	CIB1	15	Single Protein	Q99828	5	5	5	7	6	26.7	100	21.6899	8.86152	Deamidation of N(N124)	Deamidation of N(1)			100	Confident	0.754247	0.878482	1.68133	0.988349	1.30418	2.19273
503	Q9NVM9	Protein asunder homolog (ASUN_HUMAN)	ASUN	12	Single Protein	Q9NVM9	14	1	14	15	2	1.7	94.33	80.1743	0.971223					100	Doubtful	2.52799	1.92986	0	1.23433	0.791543	0.864633
504	Q86VR2	Protein FAM134C (F134C_HUMAN)	FAM134C	17	Single Protein	Q86VR2	9	5	9	13	8	10.09	75.54	51.3637	7.87104					100	Confident	0.623126	0.912377	0	1.1234	1.12647	1.04826
505	Q9UJA5	tRNA (adenine(58)-N(1))-methyltransferase non-catalytic subunit TRM6 (TRM6_HUMAN)	TRMT6	20	Single Protein	Q9UJA5	23	13	23	28	15	29.58	92.76	55.7643	5.05734					100	Confident	1.2789	1.60372	1.2863	0.955748	0.617183	1.09423
506	Q9NVN8	Guanine nucleotide-binding protein-like 3-like protein (GNL3L_HUMAN)	GNL3L	X	Single Protein	Q9NVN8	12	6	11	13	7	10.31	92.78	65.5316	3.14576					100	Confident	2.75613	1.73513	1.96333	1.19824	0.931975	0.904767
507	Q99816	Tumor susceptibility gene 101 protein (TS101_HUMAN)	TSG101	11	Single Protein	Q99816	17	14	16	26	21	35.9	65.9	43.9165	12.3714	Deamidation of N(N45); Oxidation of M(M305)	Deamidation of N(1); Oxidation of M(1)	Deamidation of N (N307-{N307 N311 N312})	Deamidation of N (1)	100	Confident	0.768373	1.05779	1.08846	1.14813	1.02927	1.26197
508	Q8WW12	PEST proteolytic signal-containing nuclear protein (PCNP_HUMAN)	PCNP	3	Single Protein	Q8WW12	21	15	21	38	29	67.42	100	18.9134	28.7306	Deamidation of N(N40, N114)	Deamidation of N(2)	Deamidation of N (N146-{N146 N149})	Deamidation of N (1)	100	Confident	1.38463	1.48034	1.66196	0.868022	0.732785	0.869986
509	P28288	ATP-binding cassette sub-family D member 3 (ABCD3_HUMAN)	ABCD3	1	Single Protein	P28288	25	15	24	31	18	19.42	95.3	75.4276	4.81732	Oxidation of M(M410, M568)	Oxidation of M(2)	Deamidation of N (N283-{N275 N283 N285})	Deamidation of N (1)	100	Confident	0.617006	0.654855	0	1.45837	1.59684	1.00308
510	P28289	Tropomodulin-1 (TMOD1_HUMAN)	TMOD1	9	Single Protein	P28289	24	13	23	31	18	43.45	74.93	40.5439	11.213					100	Confident	0.671471	3.01995	0	0	0.542434	0.914379
511	Q14847	LIM and SH3 domain protein 1 (LASP1_HUMAN)	LASP1	17	Single Protein	Q14847	42	21	41	69	34	44.83	72.41	29.6982	21.9195	Deamidation of N(N256); Oxidation of M(M64, M252)	Deamidation of N(1); Oxidation of M(2)	Oxidation of M (M139-{M131 M139})	Oxidation of M (1)	100	Confident	0.884061	0.832966	0.882081	0.959105	1.03482	1.22084
512	A5YM69	Rho guanine nucleotide exchange factor 35 (ARG35_HUMAN)	ARHGEF35	7	Single Protein	A5YM69	21	13	3	31	19	36.78	57.23	53.254	10.359			Deamidation of N (N194-{N194 N196})	Deamidation of N (1)	100	Confident	0.84476	0.78991	0.620826	0.957698	1.46213	1.26751
513	P41252	Isoleucine--tRNA ligase, cytoplasmic (SYIC_HUMAN)	IARS	9	Single Protein	P41252	82	56	81	120	86	43.74	82.49	144.406	6.69285	Deamidation of N(N607); Oxidation of M(M899)	Deamidation of N(1); Oxidation of M(1)	Deamidation of N (N590-{N586 N590}, N681-{N681 N683}, N1140-{N1126 N1140})	Deamidation of N (3)	100	Confident	1.20765	1.01679	0.856843	1.32027	0.936947	0.724266
514	Q86VI3	Ras GTPase-activating-like protein IQGAP3 (IQGA3_HUMAN)	IQGAP3	1	Single Protein	Q86VI3	25	8	18	26	9	4.54	82.34	184.584	1.17989	Oxidation of M(M977)	Oxidation of M(1)			100	Confident	1.00316	0.845912	0.919198	0.966869	0.983247	1.04282
515	P41250	Glycine--tRNA ligase (SYG_HUMAN)	GARS	7	Single Protein	P41250	89	73	89	132	106	51.42	100	83.1126	8.47102	Oxidation of M(M55, M182, M281, M292, M348)	Oxidation of M(5)	Deamidation of N (N159-{N159 N160}, N260-{N248 N260 N262}, N270-{N270 N279}, N291-{N291 N307})	Deamidation of N (4)	100	Confident	0.768151	0.779996	0.68648	1.4847	1.06398	1.0479
516	Q9HD34	LYR motif-containing protein 4 (LYRM4_HUMAN)	LYRM4	6	Single Protein	Q9HD34	3	3	3	3	3	37.36	100	10.7518	13.0315					100	Confident	0.785268	0.712665	0.726529	1.60841	1.36855	0.992442
517	Q9HD33	39S ribosomal protein L47, mitochondrial (RM47_HUMAN)	MRPL47	3	Single Protein	Q9HD33	9	6	9	13	8	25.2	100	29.4319	7.84826					100	Confident	1.51024	1.18108	1.04398	1.23386	1.10057	0.79002
518	Q9NVG8	TBC1 domain family member 13 (TBC13_HUMAN)	TBC1D13	9	Single Protein	Q9NVG8	21	13	21	25	14	35.25	92.25	46.5236	5.74987					100	Confident	1.20289	1.70199	1.73668	0.545425	0.608856	0.985539
519	P28290	Sperm-specific antigen 2 (SSFA2_HUMAN)	SSFA2	2	Single Protein	P28290	26	4	26	26	4	4.21	72.92	138.3	1.26414					100	Confident	0.7382	0.712957	0.189284	1.26238	1.34061	1.35097
520	P62308	Small nuclear ribonucleoprotein G (RUXG_HUMAN)	SNRPG	2	Related Proteins	A8MWD9, P62308	5	3	5	10	6	17.11	59.21	8.49043	52.705	Oxidation of M(M69)	Oxidation of M(1)			100	Confident	1.10731	1.14883	1.2964	0.534646	0.984137	0.767157
521	Q9HD26	Golgi-associated PDZ and coiled-coil motif-containing protein (GOPC_HUMAN)	GOPC	6	Single Protein	Q9HD26	11	7	11	12	8	19.48	86.58	50.4888	4.27641					100	Confident	1.42167	0.908681	1.10187	1.07368	0.996999	0.979924
522	P41240	Tyrosine-protein kinase CSK (CSK_HUMAN)	CSK	15	Single Protein	P41240	24	13	24	30	19	36	93.56	50.6717	7.02673					100	Confident	0.857068	1.70452	1.59322	1.13707	1.10296	1.2616
523	Q9NVH0	Exonuclease 3'-5' domain-containing protein 2 (EXD2_HUMAN)	EXD2	14	Single Protein	Q9NVH0	16	7	16	18	7	12.56	100	70.3083	2.70072					100	Confident	1.02258	0.867728	0.722652	1.03048	0.829921	1.13809
524	Q9NVH2	Integrator complex subunit 7 (INT7_HUMAN)	INTS7	1	Single Protein	Q9NVH2	19	6	19	23	6	11.43	82.54	106.766	1.85785	Deamidation of N(N23)	Deamidation of N(1)			100	Confident	1.33404	2.03345	0.822619	0.742272	0.567452	1.02679
525	Q9HD20	Manganese-transporting ATPase 13A1 (AT131_HUMAN)	ATP13A1	19	Single Protein	Q9HD20	25	16	25	31	18	17.19	75.08	132.87	2.84831					100	Confident	0.961544	0.890512	0.798407	1.11356	1.24878	0.853594
526	P41247	Patatin-like phospholipase domain-containing protein 4 (PLPL4_HUMAN)	PNPLA4	X	Single Protein	P41247	2	1	2	3	1	6.72	100	27.9627	2.55666					100	Doubtful	0	0.805418	0	0	1.05612	0
527	Q9HD15	Steroid receptor RNA activator 1 (SRA1_HUMAN)	SRA1	5	Single Protein	Q9HD15	5	5	5	7	7	22.03	83.05	25.6569	12.4857	Oxidation of M(M75)	Oxidation of M(1)			100	Confident	0.92148	1.26245	0.25705	0.907424	0.879724	1.18004
528	Q9NVI1	Fanconi anemia group I protein (FANCI_HUMAN)	FANCI	15	Single Protein	Q9NVI1	51	19	51	54	22	17.7	87.05	149.229	2.07517	Deamidation of N(N123)	Deamidation of N(1)			100	Confident	1.48278	1.45791	0.603572	0	0	0.571008
529	Q9NVI7	ATPase family AAA domain-containing protein 3A (ATD3A_HUMAN)	ATAD3A	1	Single Protein	Q9NVI7	23	7	6	37	7	12.3	90.85	71.3247	1.31983					100	Confident	1.15379	0.789549	0.589639	1.13739	1.25816	0.826889
530	P41236	Protein phosphatase inhibitor 2 (IPP2_HUMAN)	PPP1R2	3	Single Protein	P41236	14	10	13	18	13	33.17	64.39	23.0009	16.5327	Oxidation of M(M25)	Oxidation of M(1)	Oxidation of M (M50-{M50 M66})	Oxidation of M (1)	100	Confident	0.99288	1.25254	1.25167	0.759735	0.964107	1.9591
531	P43897	Elongation factor Ts, mitochondrial (EFTS_HUMAN)	TSFM	12	Single Protein	P43897	9	7	9	12	10	25.23	90.77	35.3682	7.31657					100	Confident	1.49841	1.10339	0.946393	0.845629	0.79737	0.901585
532	Q8WVD5	RING finger protein 141 (RN141_HUMAN)	RNF141	11	Single Protein	Q8WVD5	8	4	7	8	4	21.3	67.39	25.5184	8.69401					100	Confident	0.943815	0.827993	1.06749	1.16279	1.07487	1.61751
533	Q8WVD3	E3 ubiquitin-protein ligase RNF138 (RN138_HUMAN)	RNF138	18	Single Protein	Q8WVD3	5	1	5	6	2	10.61	73.47	28.1742	7.18705					100	Doubtful	1.26569	1.11263	0.859061	0.474184	0.384673	0.382884
534	P41223	Protein BUD31 homolog (BUD31_HUMAN)	BUD31	7	Single Protein	P41223	7	4	7	9	6	26.39	100	16.9886	14.973					100	Confident	1.23427	1.41079	2.64362	1.01562	0.433226	0.881748
535	P16298	Serine/threonine-protein phosphatase 2B catalytic subunit beta isoform (PP2BB_HUMAN)	PPP3CB	10	Single Protein	P16298	19	10	8	22	12	19.47	86.26	58.9865	3.77519	Oxidation of M(M338)	Oxidation of M(1)			100	Confident	0.870359	1.11915	1.35565	1.21023	1.06395	1.26063
536	Q9NVJ2	ADP-ribosylation factor-like protein 8B (ARL8B_HUMAN)	ARL8B	3	Single Protein	Q9NVJ2	17	15	5	24	20	65.59	100	21.5251	13.8227	Oxidation of M(M21, M95)	Oxidation of M(2)	Deamidation of N (N113-{N109 N113 N130}), Oxidation of M (M57-{M49 M57})	Deamidation of N (1), Oxidation of M (1)	100	Confident	0.457518	0.564227	0	1.41548	1.25175	1.05558
537	P41229	Lysine-specific demethylase 5C (KDM5C_HUMAN)	KDM5C	X	Single Protein	P41229	45	20	33	55	23	15.9	81.99	175.609	1.82047	Deamidation of N(N230, N1326)	Deamidation of N(2)			100	Confident	1.09607	1.05687	0	0.610583	0.765288	0.986355
538	P41227	N-alpha-acetyltransferase 10 (NAA10_HUMAN)	NAA10	X	Single Protein	P41227	15	10	11	22	16	37.02	100	26.4419	12.8253	Oxidation of M(M147)	Oxidation of M(1)			100	Confident	1.55293	1.41269	1.48934	1.09893	0.763035	1.00295
539	P41225	Transcription factor SOX-3 (SOX3_HUMAN)	SOX3	X	Single Protein	P41225	5	1	5	5	1	6.73	44.84	45.1817	2.81232					100	Doubtful	0.92148	0	0	0	0	0
540	Q96PE7	Methylmalonyl-CoA epimerase, mitochondrial (MCEE_HUMAN)	MCEE	2	Single Protein	Q96PE7	4	1	4	4	1	5.68	83.52	18.7371	3.6752					100	Doubtful	0.449042	0.44871	0	1.28743	1.29784	2.47318
541	Q96PE3	Type I inositol 3,4-bisphosphate 4-phosphatase (INP4A_HUMAN)	INPP4A	2	Single Protein	Q96PE3	20	10	20	24	12	11.26	77.58	109.885	2.92609	Deamidation of N(N419)	Deamidation of N(1)	Deamidation of N (N800-{N800 N804})	Deamidation of N (1)	100	Confident	0.939178	1.56914	2.51915	0.76708	0.581779	0.998142
542	Q9Y6H1	Coiled-coil-helix-coiled-coil-helix domain-containing protein 2 (CHCH2_HUMAN)	CHCHD2	7	Related Proteins	Q5T1J5, Q9Y6H1	4	2	4	5	3	27.15	54.97	15.5027	15.5864					100	Confident	1.10748	0.952997	0.530116	0.611627	1.74553	0.624184
543	Q86VM9	Zinc finger CCCH domain-containing protein 18 (ZCH18_HUMAN)	ZC3H18	16	Single Protein	Q86VM9	49	19	49	53	21	25.5	90.66	106.315	2.74221					100	Confident	1.36145	1.39461	1.22652	1.10852	0.969503	0.804951
544	Q96PE2	Rho guanine nucleotide exchange factor 17 (ARHGH_HUMAN)	ARHGEF17	11	Single Protein	Q96PE2	20	2	19	25	2	1.79	69.41	221.535	0.650739					62.8571	Confident	0.988218	1.17379	0.681373	1.04698	1.14876	1.66356
545	Q8WVK2	U4/U6.U5 small nuclear ribonucleoprotein 27 kDa protein (SNR27_HUMAN)	SNRNP27	2	Single Protein	Q8WVK2	6	3	5	10	4	29.68	100	18.8489	9.04177			Deamidation of N (N125-{N125 N130})	Deamidation of N (1)	100	Confident	1.39636	1.87106	1.02515	1.20357	0.810389	0.864633
546	Q14894	Ketimine reductase mu-crystallin (CRYM_HUMAN)	CRYM	16	Single Protein	Q14894	10	8	10	12	10	27.71	53.82	33.7544	10.1855	Oxidation of M(M295)	Oxidation of M(1)			100	Confident	1.23449	0.813273	1.29344	0.840113	0.780425	3.36878
547	Q9UJ68	Mitochondrial peptide methionine sulfoxide reductase (MSRA_HUMAN)	MSRA	8	Single Protein	Q9UJ68	2	1	2	2	1	3.83	100	26.1157	2.75249					100	Doubtful	1.0169	1.15982	1.1618	0.897495	1.03909	1.07514
548	Q147X3	N-alpha-acetyltransferase 30 (NAA30_HUMAN)	NAA30	14	Single Protein	Q147X3	10	6	10	12	7	23.48	100	39.2946	6.16458					100	Confident	0.975031	0.956091	0.984463	1.12044	0.768442	1.30816
549	Q9NVC3	Putative sodium-coupled neutral amino acid transporter 7 (S38A7_HUMAN)	SLC38A7	16	Single Protein	Q9NVC3	2	1	2	2	1	2.6	48.48	49.9329	2.88765					100	Doubtful	0.555185	0.416307	0	1.28743	1.24872	0.94996
550	Q9NVC6	Mediator of RNA polymerase II transcription subunit 17 (MED17_HUMAN)	MED17	11	Single Protein	Q9NVC6	20	7	20	22	7	14.59	82.49	72.8445	3.12318			Deamidation of N (N419-{N416 N419})	Deamidation of N (1)	100	Confident	1.15538	1.35235	1.02031	1.11495	0.822829	0.925781
551	Q96PD2	Discoidin, CUB and LCCL domain-containing protein 2 (DCBD2_HUMAN)	DCBLD2	3	Single Protein	Q96PD2	7	3	7	9	4	6.19	70.71	84.9808	3.01927					100	Confident	1.37987	1.69691	2.21243	0	0.25188	0.84924
552	Q9UIV1	CCR4-NOT transcription complex subunit 7 (CNOT7_HUMAN)	CNOT7	8	Single Protein	Q9UIV1	8	2	8	9	3	8.42	89.82	32.7239	5.67399					100	Confident	1.033	1.2974	0.78833	0.579703	0.512656	1.05221
553	Q9UJ70	N-acetyl-D-glucosamine kinase (NAGK_HUMAN)	NAGK	2	Single Protein	Q9UJ70	24	20	24	28	24	41.57	79.36	37.3519	9.2483	Deamidation of N(N36, N173); Oxidation of M(M305)	Deamidation of N(2); Oxidation of M(1)			100	Confident	0.951862	1.02188	1.36409	1.04882	0.933954	1.44556
554	Q9HD67	Unconventional myosin-X (MYO10_HUMAN)	MYO10	5	Single Protein	Q9HD67	31	2	31	37	2	1.12	81.49	237.198	0.568729					25.7143	Doubtful	0.587133	1.57978	0.248849	0.442792	0.420574	0.683239
555	Q8WVJ2	NudC domain-containing protein 2 (NUDC2_HUMAN)	NUDCD2	5	Single Protein	Q8WVJ2	7	6	7	10	7	52.23	80.25	17.6647	12.1495	Oxidation of M(M118)	Oxidation of M(1)			100	Confident	1.01611	1.03431	0.221292	0.438403	0.355822	0.886935
556	Q5BJF2	Transmembrane protein 97 (TMM97_HUMAN)	TMEM97	17	Single Protein	Q5BJF2	3	3	3	4	4	18.75	100	20.8342	8.57546					100	Confident	1.06787	1.35446	1.81029	0.935101	1.09513	0.912367
557	Q9HCU5	Prolactin regulatory element-binding protein (PREB_HUMAN)	PREB	2	Single Protein	Q9HCU5	10	8	10	14	12	24.94	82.49	45.4397	7.1475	Deamidation of N(N103)	Deamidation of N(1)	Deamidation of N (N43-{N43 N54})	Deamidation of N (1)	100	Confident	0.882229	0.809148	0.901705	1.10243	1.30179	1.1806
558	Q9NVD7	Alpha-parvin (PARVA_HUMAN)	PARVA	11	Single Protein	Q9NVD7	10	7	9	13	10	18.82	69.35	42.2174	10.7179	Deamidation of N(N237)	Deamidation of N(1)			100	Confident	0.554843	1.46419	2.58479	0.774466	0.858546	1.71841
559	P55884	Eukaryotic translation initiation factor 3 subunit B (EIF3B_HUMAN)	EIF3B	7	Single Protein	P55884	77	47	77	109	71	43.61	75.43	92.4238	7.18528	Deamidation of N(N522, N573); Oxidation of M(M273, M561)	Deamidation of N(2); Oxidation of M(2)	Oxidation of M (M454-{M441 M454}, M769-{M763 M769})	Oxidation of M (2)	100	Confident	1.16629	1.31784	0.802085	0.917014	0.869189	0.958867
560	P23468	Receptor-type tyrosine-protein phosphatase delta (PTPRD_HUMAN)	PTPRD	CHR_HSCHR9_1_CTG6	Related Proteins	P23468, Q13332	12	5	0	13	6	3.71	81.07	214.625	0.318422					100	Confident	0.856019	0.788391	0	0.886361	0.678547	1.6514
561	Q6BCY4	NADH-cytochrome b5 reductase 2 (NB5R2_HUMAN)	CYB5R2	11	Single Protein	Q6BCY4	16	11	15	21	15	45.29	100	31.4384	9.18841	Deamidation of N(N131, N209)	Deamidation of N(2)	Oxidation of M (M152-{M152 M162})	Oxidation of M (1)	100	Confident	1.17289	0.928078	0.781678	0.685584	0.619234	1.88015
562	Q9UIW2	Plexin-A1 (PLXA1_HUMAN)	PLXNA1	3	Single Protein	Q9UIW2	33	8	24	36	10	5.17	78.64	210.933	1.12376					100	Confident	0.964476	1.29653	1.80945	1.04092	0.839208	1.4179
563	Q9UJ83	2-hydroxyacyl-CoA lyase 1 (HACL1_HUMAN)	HACL1	3	Single Protein	Q9UJ83	16	9	16	16	10	19.55	75.09	63.6874	3.50551	Deamidation of N(N515, N556)	Deamidation of N(2)			100	Confident	0.911441	0.522291	0	1.2343	1.41051	0.992879
564	Q9NVE5	Ubiquitin carboxyl-terminal hydrolase 40 (UBP40_HUMAN)	USP40	2	Single Protein	Q9NVE5	10	2	10	11	2	1.86	73.93	140.041	1.0289					100	Confident	0.615821	0.685173	0.997314	1.38231	1.83856	2.35632
565	Q9NVE7	Pantothenate kinase 4 (PANK4_HUMAN)	PANK4	CHR_HSCHR1_1_CTG3	Single Protein	Q9NVE7	28	14	28	33	17	21.6	91.59	85.937	3.38178					100	Confident	0.848319	0.913361	0.796955	1.20507	1.23218	1.98117
566	P67870	Casein kinase II subunit beta (CSK2B_HUMAN)	CSNK2B	CHR_HSCHR6_MHC_COX_CTG1	Single Protein	P67870	16	12	16	22	15	45.58	81.86	24.926	12.7569	Oxidation of M(M97, M195)	Oxidation of M(2)	Oxidation of M (M132-{M119 M132})	Oxidation of M (1)	100	Confident	1.11647	1.02753	1.33533	0.882094	0.728268	0.681149
567	Q9HD45	Transmembrane 9 superfamily member 3 (TM9S3_HUMAN)	TM9SF3	10	Single Protein	Q9HD45	15	12	15	18	15	16.64	57.39	67.8431	6.34669	Oxidation of M(M103)	Oxidation of M(1)	Oxidation of M (M264-{M261 M264})	Oxidation of M (1)	100	Confident	0.917033	0.917032	0.930338	1.08186	1.5394	1.02354
568	Q9HCS7	Pre-mRNA-splicing factor SYF1 (SYF1_HUMAN)	XAB2	19	Single Protein	Q9HCS7	26	11	26	30	13	17.31	96.02	99.9464	2.86072					100	Confident	1.02817	1.23662	2.04795	1.12572	0.756717	1.03667
569	Q9HD40	O-phosphoseryl-tRNA(Sec) selenium transferase (SPCS_HUMAN)	SEPSECS	4	Single Protein	Q9HD40	15	5	15	19	6	11.38	87.23	55.6905	4.55745					100	Confident	0.499684	0.739687	1.01057	1.14431	1.37901	1.6053
570	Q9HD42	Charged multivesicular body protein 1a (CHM1A_HUMAN)	CHMP1A	16	Single Protein	Q9HD42	8	7	8	9	7	20.92	65.82	21.6892	13.0012	Oxidation of M(M82, M103)	Oxidation of M(2)			100	Confident	1.06153	1.09646	1.54539	0.865326	1.00644	1.32075
571	Q5BJD5	Transmembrane protein 41B (TM41B_HUMAN)	TMEM41B	11	Single Protein	Q5BJD5	3	2	3	5	2	5.84	62.54	32.4924	5.33105					100	Confident	0.846955	0.937532	1.19682	1.07028	1.23307	1.20004
572	Q9UHN6	Transmembrane protein 2 (TMEM2_HUMAN)	TMEM2	9	Single Protein	Q9UHN6	29	8	28	42	10	6	85.47	154.276	1.61639					100	Confident	0.852835	0.565478	0.94727	1.3096	1.2818	0.945258
573	Q6QNY1	Biogenesis of lysosome-related organelles complex 1 subunit 2 (BL1S2_HUMAN)	BLOC1S2	10	Single Protein	Q6QNY1	5	2	5	6	3	33.1	100	15.9511	9.11034					100	Confident	0.581859	0.359113	0.269204	1.29359	1.40522	0.655527
574	Q6QNY0	Biogenesis of lysosome-related organelles complex 1 subunit 3 (BL1S3_HUMAN)	BLOC1S3	19	Single Protein	Q6QNY0	6	3	6	7	3	24.75	100	21.2429	5.87061					100	Confident	0.768972	0.616633	0	1.12811	1.3487	1.19333
575	Q9HBH5	Retinol dehydrogenase 14 (RDH14_HUMAN)	RDH14	2	Single Protein	Q9HBH5	16	7	16	22	7	27.38	100	36.8414	4.99151			Deamidation of N (N206-{N201 N206 N212})	Deamidation of N (1)	100	Confident	0.716035	0.564183	0	1.28743	1.17323	0.973313
576	Q9HBH1	Peptide deformylase, mitochondrial (DEFM_HUMAN)	PDF	16	Single Protein	Q9HBH1	5	3	5	5	3	22.22	100	26.996	4.88009	Deamidation of N(N196)	Deamidation of N(1)			100	Confident	0.616962	0.739687	0	1.47257	1.0249	1.00657
577	Q9UI08	Ena/VASP-like protein (EVL_HUMAN)	EVL	14	Single Protein	Q9UI08	17	9	17	19	10	22.84	81.97	44.5922	5.84042	Oxidation of M(M142, M298)	Oxidation of M(2)			100	Confident	0.915963	0.743576	0	0.748774	1.2573	1.8531
578	Q9HBG6	Intraflagellar transport protein 122 homolog (IF122_HUMAN)	IFT122	3	Single Protein	Q9HBG6	15	1	15	23	1	1.29	84.45	141.735	0.617208					100	Doubtful	1.4515	1.48295	0.90679	0.956239	0.570095	1.08706
579	Q96NT5	Proton-coupled folate transporter (PCFT_HUMAN)	SLC46A1	17	Single Protein	Q96NT5	4	2	4	5	3	5.88	48.15	49.7384	7.31713					100	Confident	0.785926	0.904406	0.384964	1.10064	1.6272	1.08396
580	Q9UI10	Translation initiation factor eIF-2B subunit delta (EI2BD_HUMAN)	EIF2B4	2	Single Protein	Q9UI10	17	10	17	26	14	24.28	93.5	57.5213	5.05749					100	Confident	1.13161	1.03394	0.925533	0.958928	0.836749	1.0889
581	Q9UI14	Prenylated Rab acceptor protein 1 (PRAF1_HUMAN)	RABAC1	19	Single Protein	Q9UI14	2	2	2	6	3	12.43	43.24	20.6347	16.1709					100	Confident	1.09578	1.13124	0.63682	0.905557	0.540213	1.54191
582	Q9UHP3	Ubiquitin carboxyl-terminal hydrolase 25 (UBP25_HUMAN)	USP25	21	Single Protein	Q9UHP3	27	8	26	29	10	11.09	93.36	122.142	2.5728	Deamidation of N(N90)	Deamidation of N(1)			100	Confident	1.04413	0.898937	0	0.565807	0.73516	1.24834
583	Q9UI12	V-type proton ATPase subunit H (VATH_HUMAN)	ATP6V1H	8	Single Protein	Q9UI12	20	16	20	26	21	33.95	93.37	55.8471	5.68108	Deamidation of N(N320); Oxidation of M(M65)	Deamidation of N(1); Oxidation of M(1)			100	Confident	0.690431	0.755049	0.487305	1.24202	1.1749	1.24049
584	Q96NT0	Coiled-coil domain-containing protein 115 (CC115_HUMAN)	CCDC115	2	Single Protein	Q96NT0	4	3	4	5	4	20.56	100	19.7484	10.1817					100	Confident	0.979503	0.67159	0	1.08598	1.15912	0.750321
585	Q9HBF4	Zinc finger FYVE domain-containing protein 1 (ZFYV1_HUMAN)	ZFYVE1	14	Single Protein	Q9HBF4	20	5	20	30	6	7.46	86.36	87.1198	2.52243					100	Confident	0.829124	1.0669	0.744535	1.03304	1.05849	1.22337
586	P16435	NADPH--cytochrome P450 reductase (NCPR_HUMAN)	POR	7	Single Protein	P16435	76	54	75	109	78	55.83	84.64	76.6413	10.0535	Deamidation of N(N96, N271); Oxidation of M(M184, M346, M405, M530, M653)	Deamidation of N(2); Oxidation of M(5)	Deamidation of N (N326-{N326 N332}, N349-{N349 N350 N356}), Oxidation of M (M263-{M260 M263})	Deamidation of N (2), Oxidation of M (1)	100	Confident	0.838025	0.730179	0.348024	1.25374	1.62809	1.08233
587	Q9UHQ1	Nuclear prelamin A recognition factor (NARF_HUMAN)	NARF	17	Single Protein	Q9UHQ1	11	4	10	15	4	12.06	100	51.1236	2.88428					100	Confident	1.35359	1.36112	0.923877	0.740545	0.666892	0.964357
588	Q9UHQ4	B-cell receptor-associated protein 29 (BAP29_HUMAN)	BCAP29	7	Single Protein	Q9UHQ4	7	3	7	9	4	13.69	87.14	28.3022	6.67369					100	Confident	0.645228	1.082	1.03456	1.04578	1.60809	0.797679
589	Q9UHQ9	NADH-cytochrome b5 reductase 1 (NB5R1_HUMAN)	CYB5R1	1	Single Protein	Q9UHQ9	14	11	13	15	12	30.82	79.67	34.0732	8.462	Oxidation of M(M261)	Oxidation of M(1)	Oxidation of M (M181-{M181 M191})	Oxidation of M (1)	100	Confident	0.566463	0.56163	0	1.90248	1.35247	1.18119
590	Q9UHQ7	WW domain-binding protein 5 (WBP5_HUMAN)	WBP5	X	Single Protein	Q9UHQ7	2	1	2	2	1	8.65	100	12.7413	6.21956					100	Doubtful	0.678706	2.36244	4.1026	0.948243	0.918486	1.04413
591	Q9UI26	Importin-11 (IPO11_HUMAN)	IPO11	5	Single Protein	Q9UI26	15	8	15	18	10	8.92	72.51	112.463	2.80328					100	Confident	2.04699	1.56428	1.08277	0.861575	0.889827	1.04408
592	P16455	Methylated-DNA--protein-cysteine methyltransferase (MGMT_HUMAN)	MGMT	10	Single Protein	P16455	4	1	4	4	1	6.28	71.01	21.6322	4.40023					100	Doubtful	0.838577	1.32056	2.57826	1.29169	1.05254	1.87268
593	Q8WTX7	GATS-like protein 3 (GATL3_HUMAN)	GATSL3	22	Single Protein	Q8WTX7	1	1	1	1	1	3.34	53.19	36.2526	3.15529					100	Doubtful	0.955537	0.955054	0.840239	0.665215	1.11628	2.17889
594	Q9UI30	Multifunctional methyltransferase subunit TRM112-like protein (TR112_HUMAN)	TRMT112	11	Single Protein	Q9UI30	10	6	10	16	11	33.6	100	14.1903	24.9247	Oxidation of M(M116)	Oxidation of M(1)			100	Confident	0.954513	0.833817	0.247976	0.569793	0.670876	0.653091
595	Q9UHR6	Zinc finger HIT domain-containing protein 2 (ZNHI2_HUMAN)	ZNHIT2	11	Single Protein	Q9UHR6	6	3	6	6	3	11.41	82.13	42.8567	3.58267					100	Confident	1.87629	1.78091	1.6186	1.20198	0.825439	0.867929
596	Q9UHR5	SAP30-binding protein (S30BP_HUMAN)	SAP30BP	17	Single Protein	Q9UHR5	13	8	13	15	9	28.25	77.6	33.8497	10.0621					100	Confident	1.81212	1.97658	1.92545	0.964674	0.826189	1.00055
597	Q9UHR4	Brain-specific angiogenesis inhibitor 1-associated protein 2-like protein 1 (BI2L1_HUMAN)	BAIAP2L1	7	Single Protein	Q9UHR4	16	9	16	16	9	22.7	87.28	56.8471	4.10286					100	Confident	0.862613	0.736761	0.837941	1.25651	0.733019	1.00277
598	Q8WUA2	Peptidyl-prolyl cis-trans isomerase-like 4 (PPIL4_HUMAN)	PPIL4	6	Single Protein	Q8WUA2	23	13	23	28	15	30.69	90.65	57.1895	5.3373					100	Confident	1.78023	1.77192	1.49652	0.833627	0.7411	1.02369
599	Q9UHJ6	Sedoheptulokinase (SHPK_HUMAN)	SHPK	17	Single Protein	Q9UHJ6	11	8	11	13	9	23.85	72.8	51.458	5.31726	Oxidation of M(M413)	Oxidation of M(1)			100	Confident	1.00162	0.851973	0.334445	0.869494	0.965037	1.03095
600	P28482	Mitogen-activated protein kinase 1 (MK01_HUMAN)	MAPK1	22	Single Protein	P28482	28	26	21	43	37	51.67	91.94	41.3632	8.26696	Oxidation of M(M98, M108, M199)	Oxidation of M(3)			100	Confident	0.769187	0.888623	0.596875	1.33917	1.04773	1.08049
601	Q8WUA8	Tsukushin (TSK_HUMAN)	TSKU	11	Single Protein	Q8WUA8	4	1	4	5	1	4.25	44.48	37.7838	4.11996					100	Doubtful	0.363257	0.854164	0	1.04921	1.64908	0.864633
602	Q8WUA7	TBC1 domain family member 22A (TB22A_HUMAN)	TBC1D22A	22	Single Protein	Q8WUA7	16	5	13	19	6	10.25	63.06	59.0838	4.55517	Oxidation of M(M387)	Oxidation of M(1)			100	Confident	0.868005	0.846433	0	1.03618	1.22639	0.913992
603	Q8WUA4	General transcription factor 3C polypeptide 2 (TF3C2_HUMAN)	GTF3C2	2	Single Protein	Q8WUA4	5	1	5	6	1	0.88	59.39	100.616	1.07806					100	Doubtful	1.04702	1.02593	0.964386	1.17501	1.1556	0.867261
604	Q9HBL8	NmrA-like family domain-containing protein 1 (NMRL1_HUMAN)	NMRAL1	CHR_HSCHR16_3_CTG1	Single Protein	Q9HBL8	10	5	10	12	5	13.38	75.25	33.3233	5.79192	Oxidation of M(M241)	Oxidation of M(1)			100	Confident	1.49442	1.1019	0.607673	1.1581	0.931397	0.951488
605	Q9HBL0	Tensin-1 (TENS1_HUMAN)	TNS1	2	Single Protein	Q9HBL0	39	12	38	49	15	9.39	73.95	185.586	1.66571	Deamidation of N(N905)	Deamidation of N(1)			100	Confident	0.684336	0.534879	0	1.01822	1.32152	1.74791
606	Q9UHK6	Alpha-methylacyl-CoA racemase (AMACR_HUMAN)	AMACR	5	Single Protein	Q9UHK6	13	8	13	16	10	25.65	68.06	42.3597	7.50845	Oxidation of M(M184)	Oxidation of M(1)	Oxidation of M (M261-{M259 M261 M267})	Oxidation of M (1)	100	Confident	0.884035	0.705613	0.431225	0.912729	1.35092	3.24986
607	Q96NY8	Nectin-4 (PVRL4_HUMAN)	PVRL4	1	Single Protein	Q96NY8	5	2	5	6	2	4.71	79.22	55.4198	2.2356					100	Confident	0.709419	0.802558	1.75218	0.810378	1.49069	3.38505
608	Q9NTX5	Ethylmalonyl-CoA decarboxylase (ECHD1_HUMAN)	ECHDC1	6	Single Protein	Q9NTX5	13	10	13	21	17	40.72	100	33.6765	10.6919			Deamidation of N (N62-{N62 N70 N71})	Deamidation of N (1)	100	Confident	0.931315	1.19629	0.912619	1.12366	1.04917	1.01922
609	Q96NY7	Chloride intracellular channel protein 6 (CLIC6_HUMAN)	CLIC6	21	Single Protein	Q96NY7	18	7	18	19	7	14.2	64.35	72.9677	3.47236	Deamidation of N(N415)	Deamidation of N(1)	Deamidation of N (N571-{N567 N571})	Deamidation of N (1)	100	Confident	0.471645	0.615148	0	1.29509	4.24353	1.09153
610	Q9HBK9	Arsenite methyltransferase (AS3MT_HUMAN)	AS3MT	10	Single Protein	Q9HBK9	10	5	10	12	6	13.6	100	41.7211	5.66339					100	Confident	1.21423	1.06663	0.631352	0.559461	0.688539	1.13018
611	P41440	Folate transporter 1 (S19A1_HUMAN)	SLC19A1	21	Single Protein	P41440	9	4	9	12	4	8.12	62.1	64.827	3.15591	Oxidation of M(M230)	Oxidation of M(1)			100	Confident	2.27345	0.975398	0.178617	0.66481	0.956436	0.528458
612	Q86UB9	Transmembrane protein 135 (TM135_HUMAN)	TMEM135	11	Single Protein	Q86UB9	12	4	12	14	5	8.73	92.14	52.2561	3.57649					100	Confident	0.765542	0.97528	0.68402	0.944044	1.24912	1.0966
613	Q9UHL0	ATP-dependent RNA helicase DDX25 (DDX25_HUMAN)	DDX25	11	Single Protein	Q9UHL0	6	2	5	6	2	7.87	100	54.6572	1.60704					100	Confident	2.56228	0.739687	0.252174	0	0.11194	4.31709
614	Q9UHL4	Dipeptidyl peptidase 2 (DPP2_HUMAN)	DPP7	9	Single Protein	Q9UHL4	39	26	39	43	29	38.01	80.89	54.3072	6.47273	Oxidation of M(M260)	Oxidation of M(1)	Deamidation of N (N416-{N409 N414 N416}), Oxidation of M (M272-{M271 M272})	Deamidation of N (1), Oxidation of M (1)	100	Confident	0	0.285901	0	1.2553	1.37502	1.13132
615	Q86UA1	Pre-mRNA-processing factor 39 (PRP39_HUMAN)	PRPF39	14	Single Protein	Q86UA1	24	9	24	24	9	12.71	72.65	78.3805	3.55315	Deamidation of N(N610)	Deamidation of N(1)			100	Confident	1.24203	1.2891	1.48464	0.874298	0.778402	0.967892
616	Q96NW4	Ankyrin repeat domain-containing protein 27 (ANR27_HUMAN)	ANKRD27	19	Single Protein	Q96NW4	12	1	12	54	1	1.05	90.48	116.91	0.680878					100	Doubtful	1.37769	0.841978	0.834092	0.945007	1.08209	0.922098
617	Q9NTZ6	RNA-binding protein 12 (RBM12_HUMAN)	RBM12	20	Single Protein	Q9NTZ6	44	23	44	51	28	25.86	43.78	97.3334	5.99731	Oxidation of M(M531, M624)	Oxidation of M(2)	Oxidation of M (M82-{M79 M82})	Oxidation of M (1)	100	Confident	1.12422	1.13038	1.49542	1.00951	0.913353	0.970092
618	Q9HBI1	Beta-parvin (PARVB_HUMAN)	PARVB	22	Single Protein	Q9HBI1	5	2	4	5	2	7.42	87.64	41.6881	2.70359					100	Confident	0.667922	1.37053	2.58481	0.97543	0.968434	1.18197
619	Q6DHV7	Adenosine deaminase-like protein (ADAL_HUMAN)	ADAL	15	Single Protein	Q6DHV7	6	2	6	7	3	5.92	79.72	40.2388	4.14637					100	Confident	1.04201	0.976014	0.774113	1.16373	0.888751	1.75238
620	Q86TU7	Histone-lysine N-methyltransferase setd3 (SETD3_HUMAN)	SETD3	14	Single Protein	Q86TU7	21	13	21	25	15	24.58	90.07	67.2152	3.819			Deamidation of N (N413-{N413 N422}, N571-{N567 N571})	Deamidation of N (2)	100	Confident	0.994546	1.33085	1.14177	1.24422	1.05491	0.973226
621	Q8WTS6	Histone-lysine N-methyltransferase SETD7 (SETD7_HUMAN)	SETD7	4	Single Protein	Q8WTS6	9	7	9	13	11	22.95	75.96	40.6951	9.93297					100	Confident	0.2598	0.655712	1.25404	1.42342	1.02717	1.24403
622	Q99643	Succinate dehydrogenase cytochrome b560 subunit, mitochondrial (C560_HUMAN)	SDHC	1	Single Protein	Q99643	3	2	3	3	3	4.73	81.07	18.5978	7.08213	Oxidation of M(M136)	Oxidation of M(1)			100	Confident	0.91183	0.739687	0	0.902077	1.51934	1.65795
623	Q8WTS1	1-acylglycerol-3-phosphate O-acyltransferase ABHD5 (ABHD5_HUMAN)	ABHD5	3	Single Protein	Q8WTS1	2	1	2	2	1	4.58	71.92	39.0707	2.08656					100	Doubtful	0.54492	0.993091	1.01004	1.21534	1.22403	4.94708
624	Q99640	Membrane-associated tyrosine- and threonine-specific cdc2-inhibitory kinase (PMYT1_HUMAN)	PKMYT1	16	Single Protein	Q99640	4	1	4	4	1	2.61	56.11	54.4868	2.09331					100	Doubtful	0.850694	0.796508	0	0	0	0
625	Q86U70	LIM domain-binding protein 1 (LDB1_HUMAN)	LDB1	10	Single Protein	Q86U70	11	4	10	11	4	15.57	64.23	46.5024	4.98193			Oxidation of M (M301-{M301 M307})	Oxidation of M (1)	100	Confident	1.45296	1.26562	0.858646	0.241437	0.47573	0.721519
626	Q9UHG3	Prenylcysteine oxidase 1 (PCYOX_HUMAN)	PCYOX1	2	Single Protein	Q9UHG3	31	24	31	55	39	47.92	74.46	56.6037	10.4764	Deamidation of N(N486); Oxidation of M(M275, M292, M491)	Deamidation of N(1); Oxidation of M(3)	Oxidation of M (M221-{M216 M221})	Oxidation of M (1)	100	Confident	0.640843	0.795349	0.375134	1.33297	1.58253	1.01394
627	P04406	Glyceraldehyde-3-phosphate dehydrogenase (G3P_HUMAN)	GAPDH	12	Single Protein	P04406	177	163	172	729	634	80.9	88.66	36.0304	47.2345	Deamidation of N(N9, N136, N149, N155, N167, N205, N225, N304); Oxidation of M(M43, M105, M130, M133, M175, M328, M331)	Deamidation of N(8); Oxidation of M(7)	Deamidation of N (N70-{N70 N72}, N316-{N316 N322})	Deamidation of N (2)	100	Confident	0.89863	0.810827	0	0.703686	1.18105	1.02734
628	Q99633	Pre-mRNA-splicing factor 18 (PRP18_HUMAN)	PRPF18	10	Single Protein	Q99633	8	4	8	9	4	12.87	100	39.835	3.94027			Deamidation of N (N155-{N140 N155})	Deamidation of N (1)	100	Confident	1.16087	1.12967	1.72118	0.819768	0.66234	1.0998
629	Q99638	Cell cycle checkpoint control protein RAD9A (RAD9A_HUMAN)	RAD9A	11	Single Protein	Q99638	1	1	1	2	2	4.35	74.94	42.5204	3.68567					100	Doubtful	0.801604	0.988407	1.48176	0.524013	0.388941	1.44294
630	Q86U44	N6-adenosine-methyltransferase 70 kDa subunit (MTA70_HUMAN)	METTL3	14	Single Protein	Q86U44	20	11	20	25	15	24.31	81.38	64.4335	5.47463					100	Confident	1.05395	0.875413	0.323712	0.494224	0.638025	0.948721
631	Q86U42	Polyadenylate-binding protein 2 (PABP2_HUMAN)	PABPN1	14	Single Protein	Q86U42	27	10	27	34	14	37.25	67.97	32.729	10.672			Deamidation of N (N199-{N178 N199})	Deamidation of N (1)	100	Confident	1.55739	1.32307	0.768628	1.28209	0.455797	0.851078
632	Q86TS9	39S ribosomal protein L52, mitochondrial (RM52_HUMAN)	MRPL52	14	Single Protein	Q86TS9	1	1	1	1	1	14.63	73.17	13.6552	7.18705					100	Doubtful	0.92148	0.951202	0	0.503313	0.386838	1.38846
633	Q99623	Prohibitin-2 (PHB2_HUMAN)	PHB2	12	Single Protein	Q99623	18	12	18	29	18	39.46	100	33.2759	12.198					100	Confident	1.20215	0.641181	0.477572	1.20804	1.15429	0.855825
634	Q99624	Sodium-coupled neutral amino acid transporter 3 (S38A3_HUMAN)	SLC38A3	3	Single Protein	Q99624	5	2	5	9	2	3.17	55.75	55.7362	3.45285					65.7143	Confident	0.820767	0.628206	0.625828	2.85064	2.42317	0.959134
635	Q99622	Protein C10 (C10_HUMAN)	C12orf57	12	Single Protein	Q99622	5	3	5	6	4	36.51	100	13.1697	14.5452	Oxidation of M(M50)	Oxidation of M(1)			100	Confident	1.22931	0.812536	0.939496	0.693177	1.04496	1.00833
636	Q99627	COP9 signalosome complex subunit 8 (CSN8_HUMAN)	COPS8	2	Single Protein	Q99627	10	9	10	14	13	61.24	66.99	23.211	13.9498					100	Confident	0.920008	1.26439	0	0.507154	0.633511	0.895981
637	Q9UHI5	Large neutral amino acids transporter small subunit 2 (LAT2_HUMAN)	SLC7A8	14	Single Protein	Q9UHI5	4	2	4	5	3	6.54	44.67	58.3436	4.80918			Oxidation of M (M518-{M511 M518})	Oxidation of M (1)	100	Doubtful	2.32506	0.855559	2.9112	0.992165	0.836797	1.29094
638	Q9UHI6	Probable ATP-dependent RNA helicase DDX20 (DDX20_HUMAN)	DDX20	1	Single Protein	Q9UHI6	26	12	26	30	14	18.08	95.39	92.1825	2.7742			Deamidation of N (N701-{N701 N707})	Deamidation of N (1)	100	Confident	1.39574	1.33084	0	0.738995	0.770301	0.889003
639	Q86U38	Nucleolar protein 9 (NOP9_HUMAN)	NOP9	14	Single Protein	Q86U38	16	10	16	18	12	18.4	76.26	69.3944	4.26195					100	Confident	1.22996	1.15901	0.189668	0.933821	0.803351	0.704935
640	Q99613	Eukaryotic translation initiation factor 3 subunit C (EIF3C_HUMAN)	EIF3C	16	Single Protein	Q99613	42	28	42	57	41	31.11	80.83	105.278	4.79967	Deamidation of N(N854); Oxidation of M(M733)	Deamidation of N(1); Oxidation of M(1)	Oxidation of M (M825-{M825 M832 M844})	Oxidation of M (1)	100	Confident	1.30427	1.35271	1.17292	1.08264	0.969126	0.953697
641	Q99611	Selenide, water dikinase 2 (SPS2_HUMAN)	SEPHS2	16	Single Protein	Q99611	12	6	11	13	6	18.97	53.57	47.2757	5.86942	Deamidation of N(N441)	Deamidation of N(1)			100	Confident	0.843403	0.784422	0.617206	0.928082	1.10718	1.40859
642	Q99618	Cell division cycle-associated protein 3 (CDCA3_HUMAN)	CDCA3	12	Single Protein	Q99618	7	2	7	7	2	10.82	83.58	28.9808	4.33148					100	Confident	2.32734	1.34916	1.47283	0.509191	0.517644	0.478503
643	Q99614	Tetratricopeptide repeat protein 1 (TTC1_HUMAN)	TTC1	5	Single Protein	Q99614	31	16	31	36	20	52.74	89.38	33.5052	10.3453					100	Confident	1.23029	0.926223	0.960555	1.15636	0.921844	0.801462
644	Q99615	DnaJ homolog subfamily C member 7 (DNJC7_HUMAN)	DNAJC7	17	Single Protein	Q99615	38	21	38	48	30	35.83	100	56.4047	8.70287	Oxidation of M(M143)	Oxidation of M(1)	Deamidation of N (N459-{N459 N466 N467}), Oxidation of M (M458-{M458 M460})	Deamidation of N (1), Oxidation of M (1)	100	Confident	2.01947	1.99976	1.39731	0.906248	0.796919	0.968724
645	Q8WU90	Zinc finger CCCH domain-containing protein 15 (ZC3HF_HUMAN)	ZC3H15	2	Single Protein	Q8WU90	34	20	34	53	24	46.48	91.31	48.5726	6.37135	Deamidation of N(N303, N330); Oxidation of M(M150)	Deamidation of N(2); Oxidation of M(1)			100	Confident	2.06906	1.32449	1.20519	1.00038	0.712767	1.02872
646	Q9UHB6	LIM domain and actin-binding protein 1 (LIMA1_HUMAN)	LIMA1	12	Single Protein	Q9UHB6	39	25	39	48	30	40.05	100	85.1734	3.62429			Deamidation of N (N289-{N286 N289}, N713-{N706 N713 N723})	Deamidation of N (2)	100	Confident	0.827868	0.796361	2.1492	1.27816	1.27988	1.05251
647	Q9UHB4	NADPH-dependent diflavin oxidoreductase 1 (NDOR1_HUMAN)	NDOR1	9	Single Protein	Q9UHB4	7	4	7	7	4	12.56	67.5	66.7202	3.34385					100	Confident	1.2292	0.883647	0	0.708521	0.458863	0.810901
648	P16422	Epithelial cell adhesion molecule (EPCAM_HUMAN)	EPCAM	2	Single Protein	P16422	24	13	24	41	22	29.94	89.49	34.9097	13.6486	Deamidation of N(N205, N236); Oxidation of M(M231)	Deamidation of N(2); Oxidation of M(1)	Deamidation of N (N90-{N90 N91})	Deamidation of N (1)	100	Confident	0.939047	0.29862	1.06789	1.14137	1.59449	1.09249
649	Q9UHB9	Signal recognition particle subunit SRP68 (SRP68_HUMAN)	SRP68	17	Single Protein	Q9UHB9	50	32	49	65	43	47.85	94.26	70.6856	7.44256	Deamidation of N(N234)	Deamidation of N(1)			100	Confident	1.1079	1.00878	0.941507	1.00391	0.947655	0.958332
650	Q9UHB7	AF4/FMR2 family member 4 (AFF4_HUMAN)	AFF4	5	Single Protein	Q9UHB7	26	2	26	27	3	1.89	93.47	127.382	0.868623					100	Confident	1.07257	1.26126	2.00175	0.974173	0.823032	1.37949
651	Q99685	Monoglyceride lipase (MGLL_HUMAN)	MGLL	3	Single Protein	Q99685	2	1	2	2	1	4.62	83.17	33.2402	2.5668					100	Doubtful	0.92148	0	0	0	1.06478	1.73981
652	Q8WTW3	Conserved oligomeric Golgi complex subunit 1 (COG1_HUMAN)	COG1	17	Single Protein	Q8WTW3	29	13	29	35	14	16.94	84.8	108.909	2.73481	Deamidation of N(N963)	Deamidation of N(1)			100	Confident	0.852953	0.877338	0.814157	1.10631	1.18729	1.23453
653	Q9UHC6	Contactin-associated protein-like 2 (CNTP2_HUMAN)	CNTNAP2	7	Single Protein	Q9UHC6	31	5	30	33	5	3.61	75.06	148.073	1.33766	Deamidation of N(N943); Oxidation of M(M1312)	Deamidation of N(1); Oxidation of M(1)	Deamidation of N (N1317-{N1313 N1314 N1317})	Deamidation of N (1)	100	Confident	0.590729	1.42765	0	0.51165	0	0.864633
654	Q8WU79	Stromal membrane-associated protein 2 (SMAP2_HUMAN)	SMAP2	1	Single Protein	Q8WU79	11	8	10	12	9	25.41	61.77	46.7548	6.93909			Deamidation of N (N244-{N244 N246})	Deamidation of N (1)	100	Confident	0.46739	0.758479	0.360486	1.30521	1.21108	0.965943
655	Q8WU76	Sec1 family domain-containing protein 2 (SCFD2_HUMAN)	SCFD2	4	Single Protein	Q8WU76	5	4	5	5	4	6.14	74.12	75.0791	2.51413					100	Confident	0.954982	0.972499	0.71822	1.19711	0.753111	1.48544
656	Q99674	Cell growth regulator with EF hand domain protein 1 (CGRE1_HUMAN)	CGREF1	2	Single Protein	Q99674	4	2	4	4	2	11.3	71.76	31.8861	4.49191					100	Confident	1.50616	0.655897	0	0.177735	0.746303	1.35015
657	Q9NU19	TBC1 domain family member 22B (TB22B_HUMAN)	TBC1D22B	6	Single Protein	Q9NU19	10	4	7	12	4	9.5	83.96	59.0442	3.10196					100	Confident	1.17963	1.13317	0.821032	0.92078	1.0722	0.929471
658	Q8WTV0	Scavenger receptor class B member 1 (SCRB1_HUMAN)	SCARB1	12	Single Protein	Q8WTV0	15	11	15	27	20	14.86	61.05	60.8377	9.52062	Oxidation of M(M55, M180, M198)	Oxidation of M(3)			100	Confident	0.482525	0.329115	0	1.12331	1.55795	2.60802
659	Q9UHD2	Serine/threonine-protein kinase TBK1 (TBK1_HUMAN)	TBK1	12	Single Protein	Q9UHD2	23	11	20	26	13	17.01	90.95	83.5888	3.40343					100	Confident	0.879637	0.863496	0.678522	1.2025	1.11577	1.11114
660	Q9UHD1	Cysteine and histidine-rich domain-containing protein 1 (CHRD1_HUMAN)	CHORDC1	11	Single Protein	Q9UHD1	23	16	23	29	22	39.16	100	37.4656	8.04177	Oxidation of M(M115, M295, M310)	Oxidation of M(3)			100	Confident	1.64011	1.96402	1.67839	0.667638	0.770661	1.02858
661	Q9UHD8	Septin-9 (SEPT9_HUMAN)	SEPT9	CHR_HSCHR17_3_CTG4	Single Protein	Q9UHD8	46	28	44	62	41	48.12	94.03	65.3608	8.55426	Deamidation of N(N210, N468, N509); Oxidation of M(M165, M252, M288)	Deamidation of N(3); Oxidation of M(3)			100	Confident	0.922649	0.953271	1.57461	0.733771	1.13272	1.19279
662	Q9NU22	Midasin (MDN1_HUMAN)	MDN1	6	Single Protein	Q9NU22	160	63	159	190	74	13.99	83.51	632.42	0.684625	Oxidation of M(M807)	Oxidation of M(1)	Deamidation of N (N4893-{N4893}, N4900-{N4900 N4907})	Deamidation of N (2)	100	Confident	1.96681	1.21382	0	0.619782	0.780851	0.689024
663	Q9UHD9	Ubiquilin-2 (UBQL2_HUMAN)	UBQLN2	X	Single Protein	Q9UHD9	31	19	17	44	29	33.97	39.26	65.6546	13.1155	Oxidation of M(M231)	Oxidation of M(1)	Deamidation of N (N117-{N106 N117 N122}, N439-{N439 N448})	Deamidation of N (2)	100	Confident	0.847637	0.817796	0	0.719244	0.650853	1.00018
664	Q99661	Kinesin-like protein KIF2C (KIF2C_HUMAN)	KIF2C	1	Single Protein	Q99661	21	9	19	24	9	14.34	91.03	81.2612	2.5065			Deamidation of N (N85-{N79 N85})	Deamidation of N (1)	100	Confident	3.45891	1.7401	1.6423	0.649063	0.843501	0.923948
665	Q86U90	YrdC domain-containing protein, mitochondrial (YRDC_HUMAN)	YRDC	1	Single Protein	Q86U90	11	6	11	11	6	31.18	77.78	29.3093	7.30297					100	Confident	1.06004	1.36818	0.539716	0.937191	1.02887	0.772044
666	Q86TV6	Tetratricopeptide repeat protein 7B (TTC7B_HUMAN)	TTC7B	14	Single Protein	Q86TV6	13	1	13	14	1	1.9	84.1	94.1198	0.875283					100	Doubtful	0.635638	0.968585	0	1.05877	1.15912	1.23046
667	P04424	Argininosuccinate lyase (ARLY_HUMAN)	ASL	7	Single Protein	P04424	26	18	26	33	23	40.95	79.74	51.6253	8.37265	Oxidation of M(M284)	Oxidation of M(1)			100	Confident	0.718206	0.731392	0.942632	1.1003	2.21746	1.26367
668	P16403	Histone H1.2 (H12_HUMAN)	HIST1H1C	6	Single Protein	P16403	20	9	11	29	15	28.17	100	21.3517	6.75384					100	Confident	1.84143	2.12416	2.82604	0.427001	0.467866	0.542874
669	P16402	Histone H1.3 (H13_HUMAN)	HIST1H1D	6	Single Protein	P16402	17	10	9	26	16	27.6	100	22.3363	8.31278					99.7608	Confident	1.83463	2.07664	2.63868	0.331446	0.409176	0.650864
670	P16401	Histone H1.5 (H15_HUMAN)	HIST1H1B	6	Single Protein	P16401	23	9	21	36	12	29.65	100	22.5665	11.3121	Deamidation of N(N58); Oxidation of M(M1)	Deamidation of N(1); Oxidation of M(1)			100	Confident	1.60624	2.03969	2.59775	0	0.284528	0.305149
671	Q8WTT2	Nucleolar complex protein 3 homolog (NOC3L_HUMAN)	NOC3L	10	Single Protein	Q8WTT2	14	6	14	15	7	9	84.38	92.4896	3.30604					100	Confident	1.62675	1.45315	0.766585	0.965872	0.431852	0.612401
672	Q99653	Calcineurin B homologous protein 1 (CHP1_HUMAN)	CHP1	15	Single Protein	Q99653	17	9	17	22	12	41.03	100	22.4423	12.4246			Deamidation of N (N103-{N103 N109})	Deamidation of N (1)	100	Confident	0.66311	0.799863	0	1.20922	1.26221	0.969364
673	Q8WUM9	Sodium-dependent phosphate transporter 1 (S20A1_HUMAN)	SLC20A1	2	Single Protein	Q8WUM9	10	4	10	11	4	7.07	60.24	73.652	3.07665					51.4286	Confident	2.12756	1.08742	1.22937	0.96106	1.18244	0.95174
674	Q9NUM4	Transmembrane protein 106B (T106B_HUMAN)	TMEM106B	7	Single Protein	Q9NUM4	10	6	10	15	11	21.17	87.96	31.1076	12.1226	Deamidation of N(N42)	Deamidation of N(1)			100	Confident	0.891305	0.710934	0.264239	1.10865	1.09182	0.909561
675	Q8WUM4	Programmed cell death 6-interacting protein (PDC6I_HUMAN)	PDCD6IP	3	Single Protein	Q8WUM4	72	62	72	106	91	58.64	77.65	95.9631	6.6973	Deamidation of N(N218); Oxidation of M(M543, M580)	Deamidation of N(1); Oxidation of M(2)	Deamidation of N (N139-{N139 N142}, N643-{N643 N644 N647})	Deamidation of N (2)	100	Confident	0.895572	0.732564	0.522878	1.2694	1.22899	1.434
676	Q8WUM0	Nuclear pore complex protein Nup133 (NU133_HUMAN)	NUP133	1	Single Protein	Q8WUM0	41	24	41	62	35	27.77	80.54	128.898	4.3582					100	Confident	1.40789	1.54167	0	0.647583	0.532992	0.732355
677	Q9HC98	Serine/threonine-protein kinase Nek6 (NEK6_HUMAN)	NEK6	9	Single Protein	Q9HC98	9	2	7	15	3	7.99	90.1	35.6909	3.8229					100	Confident	0.449012	0.746399	1.1186	1.21747	1.46475	2.07048
678	Q9NUN5	Probable lysosomal cobalamin transporter (LMBD1_HUMAN)	LMBRD1	6	Single Protein	Q9NUN5	5	2	5	7	4	3.33	46.85	61.3491	8.02809	Deamidation of N(N237)	Deamidation of N(1)			100	Confident	0.255683	0.326828	0	1.73373	1.65555	0.864633
679	Q9UIA9	Exportin-7 (XPO7_HUMAN)	XPO7	8	Single Protein	Q9UIA9	56	29	56	71	40	28.61	69.27	123.828	4.41679	Deamidation of N(N849); Oxidation of M(M401, M519)	Deamidation of N(1); Oxidation of M(2)	Oxidation of M (M1085-{M1085 M1086})	Oxidation of M (1)	100	Confident	1.19432	1.05442	1.07454	0.73131	0.715067	0.996991
680	Q9NV06	DDB1- and CUL4-associated factor 13 (DCA13_HUMAN)	DCAF13	8	Single Protein	Q9NV06	9	2	9	11	2	7.87	93.48	51.3692	2.18034					100	Doubtful	1.5067	1.19847	1.50108	0.327856	0.383632	0.362902
681	Q8WUK0	Phosphatidylglycerophosphatase and protein-tyrosine phosphatase 1 (PTPM1_HUMAN)	PTPMT1	11	Single Protein	Q8WUK0	4	2	4	4	2	9.95	100	22.8291	4.82712					100	Confident	0.910617	0.700127	0.975781	1.23243	1.54418	1.37998
682	Q86UL3	Glycerol-3-phosphate acyltransferase 4 (GPAT4_HUMAN)	GPAT4	8	Single Protein	Q86UL3	11	6	11	12	7	12.94	81.8	52.0372	5.11571					100	Confident	1.0253	1.25921	0.631397	1.0094	0.744283	1.16339
683	Q02790	Peptidyl-prolyl cis-trans isomerase FKBP4 (FKBP4_HUMAN)	FKBP4	12	Single Protein	Q02790	65	51	65	122	96	60.35	100	51.7721	18.2665	Deamidation of N(N165, N240, N308); Oxidation of M(M20, M97, M261, M327)	Deamidation of N(3); Oxidation of M(4)	Deamidation of N (N351-{N351 N352}, N385-{N385 N386}), Oxidation of M (M46-{M46 M48})	Deamidation of N (2), Oxidation of M (1)	100	Confident	1.52507	1.28208	1.09822	0.948123	0.81319	0.899503
684	Q9UIC8	Leucine carboxyl methyltransferase 1 (LCMT1_HUMAN)	LCMT1	16	Single Protein	Q9UIC8	11	7	11	17	10	24.85	91.02	38.354	6.26638					100	Confident	1.10705	1.04391	0.65714	0.739993	0.650611	1.21585
685	Q9NUP7	tRNA:m(4)X modification enzyme TRM13 homolog (TRM13_HUMAN)	TRMT13	1	Single Protein	Q9NUP7	7	1	7	9	2	3.74	92.72	54.2128	1.4503					100	Doubtful	2.01667	1.00368	0	0	0.74543	0.295001
686	Q9NUP9	Protein lin-7 homolog C (LIN7C_HUMAN)	LIN7C	11	Single Protein	Q9NUP9	8	3	6	9	2	21.32	100	21.8205	4.10428					100	Confident	1.2846	1.1223	1.06189	1.55372	1.72994	0.820872
687	Q9HBU6	Ethanolamine kinase 1 (EKI1_HUMAN)	ETNK1	12	Single Protein	Q9HBU6	7	2	6	15	2	6.42	59.29	50.9359	3.26684					100	Confident	1.34555	1.75206	0.441146	0.556001	1.1147	0.917971
688	Q86V42	Protein FAM124A (F124A_HUMAN)	FAM124A	13	Single Protein	Q86V42	9	3	9	11	3	6.78	69.23	60.0668	2.70745					100	Confident	1.29208	1.16773	2.27796	0.689715	0.670529	0.967864
689	Q86US8	Telomerase-binding protein EST1A (EST1A_HUMAN)	SMG6	17	Single Protein	Q86US8	38	14	38	46	14	12.05	89.85	160.362	1.6129			Deamidation of N (N107-{N102 N103 N107 N114 N115})	Deamidation of N (1)	100	Confident	1.20442	2.34014	1.17358	0.974592	0.988089	0.71639
690	Q86V48	Leucine zipper protein 1 (LUZP1_HUMAN)	LUZP1	1	Single Protein	Q86V48	44	16	44	60	19	17.29	94.42	120.202	2.32288					100	Confident	1.28671	1.22482	1.19934	0.861485	1.01821	0.95354
691	Q99720	Sigma non-opioid intracellular receptor 1 (SGMR1_HUMAN)	SIGMAR1	9	Single Protein	Q99720	1	1	1	1	1	5.83	37.22	25.1118	5.77531					100	Doubtful	0.514562	1.07016	0	0.797983	1.15912	1.06331
692	Q9NUI1	Peroxisomal 2,4-dienoyl-CoA reductase (DECR2_HUMAN)	DECR2	CHR_HSCHR16_CTG2	Single Protein	Q9NUI1	5	1	5	6	1	3.77	86.99	30.758	2.54659					100	Doubtful	0.509917	0.387742	0.481922	1.86244	1.91744	1.29288
693	Q99729	Heterogeneous nuclear ribonucleoprotein A/B (ROAA_HUMAN)	HNRNPAB	5	Single Protein	Q99729	32	21	30	50	32	42.77	70.48	36.2024	30.4703	Deamidation of N(N161); Oxidation of M(M71, M187)	Deamidation of N(1); Oxidation of M(2)	Deamidation of N (N269-{N269 N274})	Deamidation of N (1)	100	Confident	1.04546	1.09664	0.980593	1.44106	0.685336	0.830332
694	Q8WUQ7	Cactin (CATIN_HUMAN)	CACTIN	19	Single Protein	Q8WUQ7	13	6	13	14	6	9.1	81.4	88.6475	2.44937					100	Confident	1.30989	1.35192	1.41692	1.09057	0.799811	1.13521
695	Q8WUP2	Filamin-binding LIM protein 1 (FBLI1_HUMAN)	FBLIM1	1	Single Protein	Q8WUP2	7	2	7	9	5	6.17	71.05	40.6427	7.32265					100	Confident	0.625067	1.08857	2.26316	0.702599	1.00473	0.863209
696	Q9NUJ1	Mycophenolic acid acyl-glucuronide esterase, mitochondrial (ABHDA_HUMAN)	ABHD10	3	Single Protein	Q9NUJ1	16	9	16	23	12	28.43	88.24	33.9107	8.91631	Deamidation of N(N89, N121); Oxidation of M(M88)	Deamidation of N(2); Oxidation of M(1)			100	Confident	0.864316	0.841853	1.08077	0.929806	0.983448	1.60373
697	Q9NUJ3	T-complex protein 11-like protein 1 (T11L1_HUMAN)	TCP11L1	11	Single Protein	Q9NUJ3	13	6	13	15	6	14.34	80.94	56.9987	3.36464	Oxidation of M(M222)	Oxidation of M(1)			100	Confident	0.548569	1.00803	1.13324	1.01866	1.33161	1.81401
698	Q8WV19	Vesicle transport protein SFT2A (SFT2A_HUMAN)	SFT2D1	6	Single Protein	Q8WV19	2	2	2	3	3	16.98	100	17.7923	8.13628	Deamidation of N(N31)	Deamidation of N(1)			100	Doubtful	0.46074	0	0	0	0.307141	0.419367
699	Q99717	Mothers against decapentaplegic homolog 5 (SMAD5_HUMAN)	SMAD5	5	Single Protein	Q99717	12	5	4	14	6	9.25	78.49	52.2247	3.71589					100	Confident	1.1321	1.17541	0.792145	0.932351	0.742646	0.890173
700	Q99714	3-hydroxyacyl-CoA dehydrogenase type-2 (HCD2_HUMAN)	HSD17B10	X	Single Protein	Q99714	33	28	33	59	46	78.93	100	26.9061	16.3087	Deamidation of N(N152); Oxidation of M(M136, M194)	Deamidation of N(1); Oxidation of M(2)			100	Confident	0.923047	1.01604	0	1.19203	1.15621	0.75964
701	Q86V21	Acetoacetyl-CoA synthetase (AACS_HUMAN)	AACS	12	Single Protein	Q86V21	23	17	23	33	24	25.89	64.58	75.096	5.39719	Deamidation of N(N631)	Deamidation of N(1)	Deamidation of N (N503-{N500 N503 N505}, N547-{N545 N547})	Deamidation of N (2)	100	Confident	1.61545	2.68553	1.31806	0.766526	1.00481	0.895636
702	Q86UQ0	Zinc finger protein 589 (ZN589_HUMAN)	ZNF589	3	Single Protein	Q86UQ0	4	1	2	4	1	5.22	81.87	41.1634	2.17058					100	Doubtful	1.26865	1.04999	0	0.421483	0.436322	0.864633
703	Q3KP66	Uncharacterized protein C1orf106 (CA106_HUMAN)	C1orf106	1	Single Protein	Q3KP66	11	2	10	19	1	3.02	76.02	72.8695	0.641701	Deamidation of N(N8)	Deamidation of N(1)			28.5714	Doubtful	0.791559	0.914392	2.67106	1.03705	2.19363	0.836471
704	Q99700	Ataxin-2 (ATX2_HUMAN)	ATXN2	12	Single Protein	Q99700	47	20	43	57	24	17.36	49.81	140.196	3.62062	Deamidation of N(N265, N286)	Deamidation of N(2)			100	Confident	1.205	1.17017	1.16335	1.05574	0.946954	0.948803
705	Q99707	Methionine synthase (METH_HUMAN)	MTR	1	Single Protein	Q99707	26	14	26	32	17	13.12	83.48	140.437	2.08627					100	Confident	1.21245	1.49805	0.540489	0.832813	0.814095	0.835476
706	Q8WV07	Oral cancer-overexpressed protein 1 (ORAV1_HUMAN)	ORAOV1	11	Single Protein	Q8WV07	1	1	1	1	1	7.3	100	15.3444	4.72142					100	Doubtful	1.06841	1.06606	0	0.970192	0.81556	0.864633
707	Q99704	Docking protein 1 (DOK1_HUMAN)	DOK1	2	Single Protein	Q99704	5	2	4	22	2	5.2	100	52.3592	2.01715					100	Confident	0.872561	0.789679	1.00651	1.3641	1.14639	0.863318
708	Q02750	Dual specificity mitogen-activated protein kinase kinase 1 (MP2K1_HUMAN)	MAP2K1	15	Single Protein	Q02750	20	17	12	26	22	36.64	65.14	43.4113	12.3934	Deamidation of N(N78)	Deamidation of N(1)	Deamidation of N (N199-{N195 N199})	Deamidation of N (1)	100	Confident	0.934006	1.52852	1.5793	0.943803	1.14592	1.29559
709	Q86UP2	Kinectin (KTN1_HUMAN)	KTN1	14	Single Protein	Q86UP2	115	83	115	153	108	52.69	95.5	156.179	4.39995	Deamidation of N(N172, N726, N1252, N1256, N1309); Oxidation of M(M185, M415, M569, M733)	Deamidation of N(5); Oxidation of M(4)			100	Confident	0.714042	0.785492	0.878527	1.44795	1.37641	0.878342
710	Q9NUL3	Double-stranded RNA-binding protein Staufen homolog 2 (STAU2_HUMAN)	STAU2	8	Single Protein	Q9NUL3	29	15	26	35	19	33.51	100	62.6013	5.1616	Deamidation of N(N67, N181)	Deamidation of N(2)			100	Confident	1.3113	1.58167	1.38151	1.07266	0.751476	0.836676
711	Q02742	Beta-1,3-galactosyl-O-glycosyl-glycoprotein beta-1,6-N-acetylglucosaminyltransferase (GCNT1_HUMAN)	GCNT1	9	Single Protein	Q02742	15	2	15	16	2	4.44	100	49.7665	2.26694					100	Confident	0.854727	1.80393	1.38134	0.797959	1.24309	1.43355
712	Q9NUL5	UPF0515 protein C19orf66 (CS066_HUMAN)	C19orf66	19	Single Protein	Q9NUL5	9	5	9	16	5	24.4	87.29	33.0892	4.96585	Oxidation of M(M1)	Oxidation of M(1)			100	Confident	0.940958	0.537469	0	0.681249	1.90314	1.00777
713	Q8WUN7	Ubiquitin domain-containing protein 2 (UBTD2_HUMAN)	UBTD2	5	Single Protein	Q8WUN7	6	3	4	8	4	18.8	82.91	26.1731	5.77928					100	Confident	1.02276	0.836543	0.291153	1.0404	0.610729	1.28172
714	Q9NUL7	Probable ATP-dependent RNA helicase DDX28 (DDX28_HUMAN)	DDX28	16	Single Protein	Q9NUL7	9	3	9	10	3	7.41	93.89	59.5445	2.33898					100	Confident	3.13924	1.99296	0.934237	0.598704	1.10272	0.906709
715	P53367	Arfaptin-1 (ARFP1_HUMAN)	ARFIP1	4	Single Protein	P53367	24	14	24	31	21	37.27	100	41.7126	7.33846	Oxidation of M(M78)	Oxidation of M(1)	Deamidation of N (N18-{N8 N18 N30})	Deamidation of N (1)	100	Confident	0.947012	0.867276	0.520008	0.940554	0.758207	1.0155
716	Q9NUD5	Zinc finger CCHC domain-containing protein 3 (ZCHC3_HUMAN)	ZCCHC3	20	Single Protein	Q9NUD5	20	6	20	24	6	18.32	82.67	43.5909	4.74474	Oxidation of M(M196)	Oxidation of M(1)			100	Confident	1.0619	1.20956	0.91286	0	0.360562	0.725667
717	P53365	Arfaptin-2 (ARFP2_HUMAN)	ARFIP2	11	Single Protein	P53365	6	4	6	8	6	15.54	86.51	37.8324	6.7607	Deamidation of N(N19)	Deamidation of N(1)			100	Confident	0.876779	0.781779	1.21172	1.30962	1.21406	1.8232
718	Q14728	Major facilitator superfamily domain-containing protein 10 (MFS10_HUMAN)	MFSD10	4	Single Protein	Q14728	6	3	6	8	4	6.59	57.14	48.3079	5.39029					100	Confident	1.13371	0.937823	0.94018	0.803591	1.01985	1.16601
719	Q9HC16	DNA dC->dU-editing enzyme APOBEC-3G (ABC3G_HUMAN)	APOBEC3G	22	Single Protein	Q9HC16	14	5	9	17	7	12.5	92.19	46.3775	4.18309					100	Confident	0.826362	8.92054	2.78009	0.485864	1.15912	0.864633
720	Q9UHW5	GPN-loop GTPase 3 (GPN3_HUMAN)	GPN3	12	Single Protein	Q9UHW5	1	1	1	2	1	4.58	70.77	32.7397	3.21808					100	Doubtful	1.06849	1.01708	1.19803	1.08204	0.817082	1.70511
721	Q9NUE0	Palmitoyltransferase ZDHHC18 (ZDH18_HUMAN)	ZDHHC18	1	Single Protein	Q9NUE0	7	1	7	9	2	6.19	72.16	42.0033	2.31012					100	Doubtful	1.06238	1.08653	0	0.616669	0.756662	0.864633
722	Q8WUD4	Coiled-coil domain-containing protein 12 (CCD12_HUMAN)	CCDC12	3	Single Protein	Q8WUD4	14	6	14	19	6	36.75	100	19.1692	11.4949	Deamidation of N(N106)	Deamidation of N(1)			100	Confident	1.14286	1.07566	1.53864	1.01612	0.941647	0.793078
723	Q8WUD1	Ras-related protein Rab-2B (RAB2B_HUMAN)	RAB2B	14	Single Protein	Q8WUD1	20	14	8	33	19	54.63	100	24.1991	7.20795	Oxidation of M(M146)	Oxidation of M(1)			100	Confident	0.829166	0.952083	0.892008	0.983819	1.65286	1.04612
724	Q14739	Lamin-B receptor (LBR_HUMAN)	LBR	1	Single Protein	Q14739	12	4	12	13	4	7.32	67.32	70.658	3.04192					100	Confident	1.0139	1.46831	0.400031	1.10133	1.31268	0.84482
725	Q14738	Serine/threonine-protein phosphatase 2A 56 kDa regulatory subunit delta isoform (2A5D_HUMAN)	PPP2R5D	6	Single Protein	Q14738	25	18	21	37	25	29.07	83.55	69.9474	5.56993	Oxidation of M(M521, M534, M558)	Oxidation of M(3)			100	Confident	0.989866	1.27398	1.38764	0.916054	0.931584	1.1513
726	Q9UHX1	Poly(U)-binding-splicing factor PUF60 (PUF60_HUMAN)	PUF60	CHR_HSCHR8_3_CTG7	Single Protein	Q9UHX1	36	27	35	52	37	37.03	62.08	59.8376	9.92636	Deamidation of N(N46); Oxidation of M(M44, M287)	Deamidation of N(1); Oxidation of M(2)	Oxidation of M (M167-{M160 M167})	Oxidation of M (1)	100	Confident	1.27672	1.27001	1.24497	1.11486	0.98874	0.901831
727	Q9HC07	Transmembrane protein 165 (TM165_HUMAN)	TMEM165	4	Single Protein	Q9HC07	14	7	14	20	10	22.84	81.48	34.8835	7.00642	Deamidation of N(N211)	Deamidation of N(1)			100	Confident	1.06103	1.44191	0	0.559534	0.717061	0.864633
728	Q14746	Conserved oligomeric Golgi complex subunit 2 (COG2_HUMAN)	COG2	1	Single Protein	Q14746	27	19	27	37	24	35.09	86.99	83.1553	3.78166	Oxidation of M(M685)	Oxidation of M(1)			100	Confident	0.766529	0.807427	0	1.13408	0.880607	1.55161
729	P53384	Cytosolic Fe-S cluster assembly factor NUBP1 (NUBP1_HUMAN)	NUBP1	16	Single Protein	P53384	7	4	7	10	7	16.56	75.94	34.5124	7.54196	Oxidation of M(M255)	Oxidation of M(1)			100	Confident	0.417199	0.965058	0	0.230839	0.273377	0.934659
730	Q14749	Glycine N-methyltransferase (GNMT_HUMAN)	GNMT	6	Single Protein	Q14749	4	3	4	5	3	16.95	89.83	32.7214	4.01987					100	Confident	0.92148	0.43663	0	0.928838	1.86404	0.530305
731	A6NGB9	WAS/WASL-interacting protein family member 3 (WIPF3_HUMAN)	WIPF3	7	Single Protein	A6NGB9	3	1	3	7	1	1.86	65.01	49.4271	1.73414					100	Doubtful	0.974776	0.717014	0.908028	0.89542	1.19465	1.57255
732	Q9UHY1	Nuclear receptor-binding protein (NRBP_HUMAN)	NRBP1	2	Single Protein	Q9UHY1	20	11	20	26	18	28.97	54.95	59.8071	8.15687					100	Confident	1.00311	1.10515	0.525948	0.65462	0.7531	1.29472
733	Q86UE4	Protein LYRIC (LYRIC_HUMAN)	MTDH	8	Single Protein	Q86UE4	35	27	35	44	33	41.75	81.44	63.7988	8.47012	Deamidation of N(N330, N332)	Deamidation of N(2)			100	Confident	0.728156	0.658227	0	1.47751	1.35461	0.990256
734	Q9UHY7	Enolase-phosphatase E1 (ENOPH_HUMAN)	ENOPH1	4	Single Protein	Q9UHY7	9	8	9	14	13	32.95	83.14	28.9145	16.7457					100	Confident	0.977568	0.704162	0.828845	0.896162	0.841776	0.980608
735	Q86UE8	Serine/threonine-protein kinase tousled-like 2 (TLK2_HUMAN)	TLK2	17	Single Protein	Q86UE8	19	5	12	23	6	6.87	83.55	87.6064	2.106	Deamidation of N(N446, N449)	Deamidation of N(2)			100	Confident	1.12332	1.24913	1.16066	0.942008	1.23842	1.10634
736	Q9NUG6	p53 and DNA damage-regulated protein 1 (PDRG1_HUMAN)	PDRG1	20	Single Protein	Q9NUG6	3	2	3	4	2	14.29	100	15.5013	7.29512					100	Confident	1.58555	1.11321	0.550632	1.16714	0.996335	0.929429
737	P53396	ATP-citrate synthase (ACLY_HUMAN)	ACLY	17	Single Protein	P53396	146	121	146	243	198	59.04	77.66	120.762	8.38388	Deamidation of N(N54); Oxidation of M(M327, M474, M504, M529, M583, M586, M642, M666, M857, M957, M971, M985)	Deamidation of N(1); Oxidation of M(12)	Deamidation of N (N303-{N299 N303}, N645-{N638 N645}, N671-{N668 N671 N672})	Deamidation of N (3)	100	Confident	1.09542	1.32006	0.532557	0.815258	1.10584	0.77077
738	Q8WUB8	PHD finger protein 10 (PHF10_HUMAN)	PHF10	6	Single Protein	Q8WUB8	14	4	14	18	4	9.24	81.53	56.0151	2.898	Oxidation of M(M183)	Oxidation of M(1)			100	Confident	0.929678	1.9836	1.39595	1.04074	1.06417	0.903811
739	Q9HBM0	Vezatin (VEZA_HUMAN)	VEZT	12	Single Protein	Q9HBM0	7	6	7	7	6	9.5	79.72	88.6091	2.43807					100	Confident	1.01733	0.974566	1.00621	0.97218	1.13769	1.21018
740	Q14766	Latent-transforming growth factor beta-binding protein 1 (LTBP1_HUMAN)	LTBP1	2	Single Protein	Q14766	19	2	19	20	2	1.74	66.36	186.673	0.828567					100	Confident	1.92825	2.10638	1.51614	0.397974	0.571646	1.15022
741	Q14764	Major vault protein (MVP_HUMAN)	MVP	16	Single Protein	Q14764	46	28	46	59	33	31.8	80.29	99.2659	3.71052	Deamidation of N(N631); Oxidation of M(M714, M798)	Deamidation of N(1); Oxidation of M(2)			100	Confident	0.497274	0.475568	0	0.917045	2.15347	1.83903
742	Q8WUI4	Histone deacetylase 7 (HDAC7_HUMAN)	HDAC7	12	Single Protein	Q8WUI4	14	8	14	18	8	11.24	65.02	102.863	2.71297					100	Confident	1.13456	1.07885	0.542853	0.608677	0.757519	1.00736
743	Q86UK7	Zinc finger protein 598 (ZN598_HUMAN)	ZNF598	16	Single Protein	Q86UK7	12	5	12	14	5	5.86	71.79	98.5752	2.27571					100	Confident	1.10939	1.15311	0.706669	1.0249	1.05971	0.900543
744	Q70IA6	MOB kinase activator 2 (MOB2_HUMAN)	MOB2	11	Single Protein	Q70IA6	4	3	4	5	3	15.19	61.6	26.9093	8.12235					100	Confident	0.919036	0.832752	1.60251	1.29084	1.01579	1.10443
745	Q08J23	tRNA (cytosine(34)-C(5))-methyltransferase (NSUN2_HUMAN)	NSUN2	5	Single Protein	Q08J23	65	43	65	91	59	58.8	92.31	86.4158	5.61976	Oxidation of M(M624, M701, M702)	Oxidation of M(3)	Deamidation of N (N203-{N203 N214 N218}, N493-{N493 N494})	Deamidation of N (2)	100	Confident	1.25921	1.31877	0.824824	0.739949	0.893429	0.924716
746	Q8WUH6	Transmembrane protein 263 (TM263_HUMAN)	TMEM263	12	Single Protein	Q8WUH6	9	7	9	9	8	65.52	100	11.7411	14.4582	Oxidation of M(M24, M78)	Oxidation of M(2)	Deamidation of N (N16-{N7 N16})	Deamidation of N (1)	100	Confident	0.755243	0.942506	0	0.848409	1.21113	1.69777
747	Q8WUH1	Protein Churchill (CHUR_HUMAN)	CHURC1	14	Single Protein	Q8WUH1	5	1	5	5	1	9.35	100	16.1006	4.65348					100	Doubtful	0.947322	1.52296	2.36919	1.25133	0.96516	1.03573
748	Q8WUH2	Transforming growth factor-beta receptor-associated protein 1 (TGFA1_HUMAN)	TGFBRAP1	2	Single Protein	Q8WUH2	8	3	8	8	3	3.72	67.44	97.096	1.94404					100	Confident	0.862037	0.712681	0	1.28743	1.19531	1.24793
749	Q14781	Chromobox protein homolog 2 (CBX2_HUMAN)	CBX2	17	Single Protein	Q14781	14	5	14	22	5	10.53	91.35	56.0461	3.03897					100	Confident	2.23009	1.26029	0.412921	0.634888	0.690575	0.864633
750	Q14789	Golgin subfamily B member 1 (GOGB1_HUMAN)	GOLGB1	3	Single Protein	Q14789	175	86	174	199	103	33.94	94.54	375.79	1.2638	Deamidation of N(N627, N953, N3106); Oxidation of M(M966)	Deamidation of N(3); Oxidation of M(1)	Deamidation of N (N1118-{N1106 N1118}, N1228-{N1226 N1228}, N2424-{N2415 N2424 N2431}, N3088-{N3079 N3088})	Deamidation of N (4)	100	Confident	0.832352	0.792645	0.342047	1.16971	1.28765	1.33503
751	Q9HC38	Glyoxalase domain-containing protein 4 (GLOD4_HUMAN)	GLOD4	17	Single Protein	Q9HC38	29	19	29	51	32	45.05	100	34.7713	12.2806	Oxidation of M(M102, M233, M294)	Oxidation of M(3)	Deamidation of N (N99-{N99 N114})	Deamidation of N (1)	100	Confident	1.20547	0.888416	0.788072	0.779174	0.934082	1.22209
752	Q9HC35	Echinoderm microtubule-associated protein-like 4 (EMAL4_HUMAN)	EML4	2	Single Protein	Q9HC35	43	27	43	58	40	26.61	88.48	108.848	4.66358	Deamidation of N(N520, N896, N907); Oxidation of M(M857)	Deamidation of N(3); Oxidation of M(1)			100	Confident	0.944333	0.998087	0.953453	1.03138	0.998642	1.07256
753	Q14790	Caspase-8 (CASP8_HUMAN)	CASP8	2	Single Protein	Q14790	8	2	8	10	3	7.1	92.28	55.3556	3.65857					100	Confident	0.987118	0.684074	0.136275	0.41213	0.541736	1.1542
754	Q9HC36	rRNA methyltransferase 3, mitochondrial (MRM3_HUMAN)	RNMTL1	17	Single Protein	Q9HC36	13	6	13	14	7	15.24	86.19	46.9904	4.37775					100	Confident	2.0405	1.34003	1.05216	0.658044	0.628202	0.948213
755	Q9HBR0	Putative sodium-coupled neutral amino acid transporter 10 (S38AA_HUMAN)	SLC38A10	17	Single Protein	Q9HBR0	23	13	23	29	15	16.35	75.51	119.687	2.50694					100	Confident	0.800594	0.790329	0.511085	1.01277	1.20369	1.47456
756	Q8WUF5	RelA-associated inhibitor (IASPP_HUMAN)	PPP1R13L	19	Single Protein	Q8WUF5	26	14	26	34	16	23.55	66.06	89.0357	4.47569					100	Confident	0.884673	1.13967	1.03059	0.958706	1.03088	1.42397
757	P53355	Death-associated protein kinase 1 (DAPK1_HUMAN)	DAPK1	9	Single Protein	P53355	20	3	18	25	3	2.8	77.13	159.945	0.951227					100	Confident	1.21525	1.63953	0	0.791178	0.863397	0.98071
758	P53350	Serine/threonine-protein kinase PLK1 (PLK1_HUMAN)	PLK1	16	Single Protein	P53350	10	3	10	13	3	7.79	90.05	68.2116	2.07319					100	Confident	2.20751	0.981096	0	0.656388	0.816598	0.864633
759	Q00169	Phosphatidylinositol transfer protein alpha isoform (PIPNA_HUMAN)	PITPNA	17	Single Protein	Q00169	12	7	9	16	11	30.74	100	31.786	11.8586					100	Confident	0.859419	1.3412	1.24862	1.14687	0.894108	1.41159
760	Q9UHV9	Prefoldin subunit 2 (PFD2_HUMAN)	PFDN2	1	Single Protein	Q9UHV9	23	16	23	34	26	63.64	100	16.6376	26.4391	Deamidation of N(N52, N138); Oxidation of M(M49)	Deamidation of N(2); Oxidation of M(1)	Deamidation of N (N92-{N92 N93})	Deamidation of N (1)	100	Confident	1.00163	1.0691	1.11539	1.00735	0.976958	1.15644
761	Q12824	SWI/SNF-related matrix-associated actin-dependent regulator of chromatin subfamily B member 1 (SNF5_HUMAN)	SMARCB1	22	Single Protein	Q12824	7	2	7	7	2	8.31	91.95	44.1132	2.74082					100	Confident	0.920661	0.986732	1.96843	0.882857	1.04355	1.21453
762	Q00839	Heterogeneous nuclear ribonucleoprotein U (HNRPU_HUMAN)	HNRNPU	1	Single Protein	Q00839	85	58	84	125	85	39.88	75.88	90.528	7.88782	Deamidation of N(N57, N424, N478); Oxidation of M(M313, M534)	Deamidation of N(3); Oxidation of M(2)	Deamidation of N (N531-{N526 N531}, N576-{N576 N583}, N803-{N797 N803}), Oxidation of M (M501-{M501 M502})	Deamidation of N (3), Oxidation of M (1)	100	Confident	1.12867	0.990112	0	1.20774	0.882014	0.881762
763	Q12830	Nucleosome-remodeling factor subunit BPTF (BPTF_HUMAN)	BPTF	17	Single Protein	Q12830	45	2	45	55	2	0.82	75.54	338.054	0.411124					100	Confident	1.0672	1.05531	1.67439	1.12008	1.08801	1.56344
764	Q12834	Cell division cycle protein 20 homolog (CDC20_HUMAN)	CDC20	1	Single Protein	Q12834	8	1	8	9	1	3.01	75.95	54.6886	1.58538					57.1429	Doubtful	2.14543	1.2837	0.684311	0	0	0.182246
765	Q12840	Kinesin heavy chain isoform 5A (KIF5A_HUMAN)	KIF5A	12	Single Protein	Q12840	33	10	17	37	14	8.72	94.86	117.306	1.63258	Oxidation of M(M218)	Oxidation of M(1)			62.8571	Confident	1.00547	1.15534	1.02706	1.11928	1.09541	1.44556
766	Q12841	Follistatin-related protein 1 (FSTL1_HUMAN)	FSTL1	3	Single Protein	Q12841	15	9	15	17	10	25	100	34.9629	6.36117			Deamidation of N (N158-{N155 N158}, N227-{N223 N227})	Deamidation of N (2)	100	Confident	1.14481	1.25455	1.35896	0.610581	0.804015	0.936429
767	Q12849	G-rich sequence factor 1 (GRSF1_HUMAN)	GRSF1	4	Single Protein	Q12849	27	21	27	44	32	37.29	100	53.0926	8.06839	Deamidation of N(N304, N363); Oxidation of M(M200, M302, M431)	Deamidation of N(2); Oxidation of M(3)	Deamidation of N (N177-{N177 N180 N187}, N180-{N180 N187}, N229-{N228 N229}), Oxidation of M (M355-{M355 M369})	Deamidation of N (3), Oxidation of M (1)	100	Confident	1.19306	1.50759	0.650185	0.778825	0.765765	0.867752
768	Q12846	Syntaxin-4 (STX4_HUMAN)	STX4	16	Single Protein	Q12846	17	9	17	17	10	30.64	89.9	34.1589	6.16119	Oxidation of M(M79)	Oxidation of M(1)	Deamidation of N (N114-{N114 N116 N119})	Deamidation of N (1)	100	Confident	0.901329	0.709627	0	1.2952	1.36888	1.25548
769	P14384	Carboxypeptidase M (CBPM_HUMAN)	CPM	12	Single Protein	P14384	12	4	12	13	5	9.48	83.07	50.4815	4.24778	Oxidation of M(M82)	Oxidation of M(1)	Deamidation of N (N323-{N323}, N325-{N325 N329})	Deamidation of N (2)	100	Confident	0.0431508	0.29549	0	0.643715	1.06899	1.43404
770	P26358	DNA (cytosine-5)-methyltransferase 1 (DNMT1_HUMAN)	DNMT1	19	Single Protein	P26358	43	7	43	46	7	5.38	88.8	183.05	1.12259			Deamidation of N (N109-{N109 N111})	Deamidation of N (1)	100	Confident	2.05506	1.36015	0.525005	0.608536	0.743211	1.01086
771	Q12851	Mitogen-activated protein kinase kinase kinase kinase 2 (M4K2_HUMAN)	MAP4K2	11	Single Protein	Q12851	11	2	10	11	2	4.39	77.44	91.4981	1.46122					100	Confident	0.883911	1.26604	1.2934	0.289057	0.760382	1.03084
772	Q6P1A2	Lysophospholipid acyltransferase 5 (MBOA5_HUMAN)	LPCAT3	12	Single Protein	Q6P1A2	11	8	11	16	12	16.02	50.51	55.9981	10.8615	Deamidation of N(N167)	Deamidation of N(1)			100	Confident	1.10323	0.786645	1.97523	1.15368	1.63136	0.82355
773	P26374	Rab proteins geranylgeranyltransferase component A 2 (RAE2_HUMAN)	CHML	1	Single Protein	P26374	15	4	13	15	4	6.1	71.65	74.0242	2.35704					100	Confident	1.43216	0.869754	0.955436	1.08211	1.06672	1.01396
774	P26373	60S ribosomal protein L13 (RL13_HUMAN)	RPL13	16	Single Protein	P26373	21	17	21	39	31	45.97	100	24.2465	27.3117	Deamidation of N(N6); Oxidation of M(M8, M155)	Deamidation of N(1); Oxidation of M(2)			100	Confident	1.50332	2.09581	1.15591	1.41536	0.71446	0.757773
775	P26368	Splicing factor U2AF 65 kDa subunit (U2AF2_HUMAN)	U2AF2	19	Single Protein	P26368	27	18	26	47	29	38.53	71.79	53.4672	13.3818	Oxidation of M(M212)	Oxidation of M(1)	Deamidation of N (N268-{N268 N271})	Deamidation of N (1)	100	Confident	1.10856	1.274	1.87476	1.14339	0.749143	0.895342
776	Q12860	Contactin-1 (CNTN1_HUMAN)	CNTN1	12	Single Protein	Q12860	19	1	19	21	1	1.87	85.46	113.249	0.718705					100	Doubtful	1.20983	0.957341	1.38215	0.862133	0.916317	1.04575
777	Q12866	Tyrosine-protein kinase Mer (MERTK_HUMAN)	MERTK	2	Single Protein	Q12866	9	5	8	9	5	4.6	71.17	110.179	2.04694					100	Confident	0.80677	1.32877	1.13024	1.21961	1.11814	1.47309
778	Q12864	Cadherin-17 (CAD17_HUMAN)	CDH17	8	Single Protein	Q12864	13	8	13	15	9	14.54	74.76	92.1619	2.83805			Deamidation of N (N122-{N120 N122})	Deamidation of N (1)	100	Confident	0.788749	0.52508	2.08568	1.17217	3.59626	3.41663
779	Q12874	Splicing factor 3A subunit 3 (SF3A3_HUMAN)	SF3A3	1	Single Protein	Q12874	27	16	27	36	22	28.74	93.81	58.8123	5.76517			Deamidation of N (N79-{N73 N79 N86}, N126-{N119 N126})	Deamidation of N (2)	100	Confident	1.51944	1.5039	1.52183	0.871718	0.350467	0.902861
780	Q12872	Splicing factor, suppressor of white-apricot homolog (SFSWA_HUMAN)	SFSWAP	12	Single Protein	Q12872	18	6	17	33	6	7.05	70.66	104.758	2.35825					100	Confident	1.04762	1.53243	1.14808	1.03744	0.930731	1.00724
781	Q12882	Dihydropyrimidine dehydrogenase [NADP(+)] (DPYD_HUMAN)	DPYD	1	Single Protein	Q12882	25	8	25	27	9	10.63	75.32	111.329	2.5565	Deamidation of N(N420)	Deamidation of N(1)			100	Confident	0.729452	0.525585	0	1.14612	4.34224	1.45004
782	Q12888	Tumor suppressor p53-binding protein 1 (TP53B_HUMAN)	TP53BP1	15	Single Protein	Q12888	54	20	54	69	21	14.1	76.88	213.443	1.82006	Deamidation of N(N213, N223)	Deamidation of N(2)			100	Confident	1.17204	1.27861	1.85826	0.807368	0.985965	0.916301
783	P53985	Monocarboxylate transporter 1 (MOT1_HUMAN)	SLC16A1	CHR_HG2104_PATCH	Single Protein	P53985	12	7	12	14	8	10.6	44.6	53.9089	7.02204					100	Confident	1.87748	1.26425	0.70748	1.2515	0.893	0.759739
784	P63302	Selenoprotein W (SELW_HUMAN)	SEPW1	19	Single Protein	P63302	3	2	3	3	2	13.79	100	9.44291	11.1523					100	Confident	2.05453	1.79372	2.71936	0.383415	0.705979	0.820329
785	P53992	Protein transport protein Sec24C (SC24C_HUMAN)	SEC24C	10	Single Protein	P53992	48	34	47	64	43	28.06	60.97	118.249	4.34005	Deamidation of N(N283, N360, N944); Oxidation of M(M627, M938)	Deamidation of N(3); Oxidation of M(2)			100	Confident	0.80666	0.869829	0.641231	1.09943	1.36336	1.12818
786	Q12893	Transmembrane protein 115 (TM115_HUMAN)	TMEM115	3	Single Protein	Q12893	10	5	10	15	7	22.51	58.97	38.1725	11.3014					100	Confident	0.710201	0.818525	0	0	1.15912	1.06288
787	P53990	IST1 homolog (IST1_HUMAN)	IST1	16	Single Protein	P53990	13	11	13	19	17	28.57	56.32	39.7255	14.0637	Oxidation of M(M89)	Oxidation of M(1)			100	Confident	1.09883	0.954342	1.02805	0.812689	0.837787	1.23071
788	Q12899	Tripartite motif-containing protein 26 (TRI26_HUMAN)	TRIM26	CHR_HSCHR6_MHC_QBL_CTG1	Single Protein	Q12899	8	4	8	8	4	10.39	81.63	62.1271	3.06266					100	Confident	1.87124	1.61263	0.927944	0.993532	0.927503	1.07881
789	Q6ZPD9	Probable C-mannosyltransferase DPY19L3 (D19L3_HUMAN)	DPY19L3	19	Single Protein	Q6ZPD9	6	1	6	6	1	2.23	66.76	83.1425	1.27581					100	Doubtful	1.40607	1.47507	1.31797	0.630827	0.655829	1.24006
790	P53999	Activated RNA polymerase II transcriptional coactivator p15 (TCP4_HUMAN)	SUB1	5	Single Protein	P53999	21	18	21	37	31	63.78	100	14.3864	35.7936	Oxidation of M(M63, M90, M96)	Oxidation of M(3)			100	Confident	1.38167	1.16675	0	0.981945	0.846397	0.694078
791	P63313	Thymosin beta-10 (TYB10_HUMAN)	TMSB10	2	Single Protein	P63313	6	4	6	10	5	77.27	100	5.02255	35.5269	Deamidation of N(N27)	Deamidation of N(1)			100	Confident	0.939827	2.19735	1.3095	0.626145	0.947178	1.35894
792	P14314	Glucosidase 2 subunit beta (GLU2B_HUMAN)	PRKCSH	19	Single Protein	P14314	50	36	50	96	68	44.51	54.73	59.3878	20.1372	Oxidation of M(M130, M175, M356, M490)	Oxidation of M(4)			100	Confident	0.872334	1.06536	0.805658	1.00335	1.15202	1.18275
793	P16989	Y-box-binding protein 3 (YBOX3_HUMAN)	YBX3	12	Single Protein	P16989	28	16	21	47	30	41.13	77.42	40.066	18.0244	Oxidation of M(M267)	Oxidation of M(1)	Deamidation of N (N102-{N102 N108}, N313-{N313 N321})	Deamidation of N (2)	100	Confident	0.992395	0.961937	0	0.758217	0.944287	0.79597
794	P14324	Farnesyl pyrophosphate synthase (FPPS_HUMAN)	FDPS	1	Single Protein	P14324	15	10	15	27	19	22.67	80.19	48.2446	9.68128	Oxidation of M(M99)	Oxidation of M(1)			100	Confident	0.983752	1.20978	0.672582	0.484581	1.12924	0.546298
795	O43493	Trans-Golgi network integral membrane protein 2 (TGON2_HUMAN)	TGOLN2	2	Single Protein	O43493	25	16	25	41	28	38.96	91.88	51.0824	8.64464					100	Confident	0.852764	0.759285	0.292176	1.30956	1.45384	0.953047
796	Q5VIR6	Vacuolar protein sorting-associated protein 53 homolog (VPS53_HUMAN)	VPS53	17	Single Protein	Q5VIR6	16	8	16	16	8	11.3	84.84	79.602	2.82637					100	Confident	0.962419	0.720827	0.650246	1.19136	0.992666	1.08232
797	Q6S8J3	POTE ankyrin domain family member E (POTEE_HUMAN)	POTEE	2	Related Proteins	P0CG38, P0CG39, Q6S8J3, Q9BYX7	47	30	0	102	69	8.37	82.05	121.286	1.42908	Deamidation of N(N792, N811); Oxidation of M(M1055)	Deamidation of N(2); Oxidation of M(1)	Oxidation of M (M823-{M819 M823 M832})	Oxidation of M (1)	100	Confident	0.983194	1.11099	0	1.02161	1.05391	0.646858
798	Q9UP83	Conserved oligomeric Golgi complex subunit 5 (COG5_HUMAN)	COG5	7	Single Protein	Q9UP83	23	11	23	33	14	17.04	77.35	92.6848	3.79807					100	Confident	0.899288	1.00571	0.731233	1.03109	1.01595	1.24085
799	Q9UP95	Solute carrier family 12 member 4 (S12A4_HUMAN)	SLC12A4	16	Single Protein	Q9UP95	23	8	18	34	8	9.03	63.13	120.572	2.42336					100	Confident	0.775945	0.863757	0.233705	1.51368	1.15847	0.865158
800	O43482	Protein Mis18-beta (MS18B_HUMAN)	OIP5	15	Single Protein	O43482	2	1	2	2	1	12.66	73.8	24.6755	3.26684					100	Doubtful	0.965841	0.704078	0	0	0	0
801	O43488	Aflatoxin B1 aldehyde reductase member 2 (ARK72_HUMAN)	AKR7A2	1	Single Protein	O43488	18	14	14	24	18	32.31	65.46	39.5637	9.12116	Oxidation of M(M45, M47)	Oxidation of M(2)	Deamidation of N (N188-{N188 N201})	Deamidation of N (1)	100	Confident	0.727041	1.05988	0.701102	0.902649	1.07741	1.50179
802	P14373	Zinc finger protein RFP (TRI27_HUMAN)	TRIM27	CHR_HSCHR6_MHC_QBL_CTG1	Single Protein	P14373	6	1	6	6	1	2.73	78.75	58.4518	1.60108					100	Doubtful	0.92148	0.868073	0	0.586466	0.785354	1.05785
803	O43491	Band 4.1-like protein 2 (E41L2_HUMAN)	EPB41L2	6	Single Protein	O43491	54	37	53	81	54	40.4	85.47	112.519	4.37229	Oxidation of M(M132)	Oxidation of M(1)			100	Confident	1.7611	2.3606	2.15423	0.793717	0.794113	0.794214
804	O43490	Prominin-1 (PROM1_HUMAN)	PROM1	4	Single Protein	O43490	27	13	27	33	18	17.92	74.8	97.1401	3.83575			Deamidation of N (N40-{N33 N40}, N344-{N344 N346 N347})	Deamidation of N (2)	100	Confident	0.674001	0.494236	0	1.75334	1.17426	1.22106
805	Q2YD98	UV-stimulated scaffold protein A (UVSSA_HUMAN)	UVSSA	4	Single Protein	Q2YD98	13	2	13	15	2	3.24	95.91	80.5415	1.36848					100	Confident	0.773251	0.854109	1.20751	1.21504	1.30148	1.1617
806	Q12802	A-kinase anchor protein 13 (AKP13_HUMAN)	AKAP13	15	Single Protein	Q12802	84	30	84	93	36	14.97	72.27	307.359	1.62172	Oxidation of M(M1152)	Oxidation of M(1)			100	Confident	1.00312	1.80806	1.02896	0.696556	0.973373	1.08845
807	O43464	Serine protease HTRA2, mitochondrial (HTRA2_HUMAN)	HTRA2	2	Single Protein	O43464	16	8	15	19	10	24.67	84.28	48.8109	6.44627	Deamidation of N(N349)	Deamidation of N(1)			100	Confident	0.459537	0.716005	0	1.22554	1.28582	1.11258
808	Q12816	Trophinin (TROP_HUMAN)	TRO	X	Single Protein	Q12816	10	5	6	12	6	3.14	38.16	143.628	2.35298					100	Confident	1.77261	2.48627	1.44537	0.754913	0.573653	1.15086
809	Q5TCQ9	Membrane-associated guanylate kinase, WW and PDZ domain-containing protein 3 (MAGI3_HUMAN)	MAGI3	1	Single Protein	Q5TCQ9	27	5	26	31	5	4.05	85.19	165.506	1.10928					100	Confident	0.92148	1.78328	0	0.857828	0.990458	1.05581
810	Q9UPN6	Protein SCAF8 (SCAF8_HUMAN)	SCAF8	6	Single Protein	Q9UPN6	23	8	23	28	9	6.77	60.03	140.433	3.15182			Deamidation of N (N1215-{N1210 N1215 N1218})	Deamidation of N (1)	100	Confident	1.32445	1.02359	1.11879	1.07722	0.916946	0.978556
811	Q9UPN4	Centrosomal protein of 131 kDa (CP131_HUMAN)	CEP131	17	Single Protein	Q9UPN4	28	3	28	31	4	3.32	96.86	122.075	1.43878					100	Confident	2.35178	1.55342	1.16967	1.09651	1.01997	0.915626
812	Q9UPN3	Microtubule-actin cross-linking factor 1, isoforms 1/2/3/5 (MACF1_HUMAN)	MACF1	1	Single Protein	Q9UPN3	275	92	264	329	106	15.11	87.15	837.787	0.622148	Deamidation of N(N6390); Oxidation of M(M3796, M4996)	Deamidation of N(1); Oxidation of M(2)			100	Confident	1.51829	0.833311	0.55764	0.882181	0.97684	1.10768
813	Q9UPN9	E3 ubiquitin-protein ligase TRIM33 (TRI33_HUMAN)	TRIM33	1	Single Protein	Q9UPN9	44	20	43	54	28	20.76	67.7	122.456	4.74026	Deamidation of N(N170)	Deamidation of N(1)			100	Confident	1.94676	1.55709	1.47471	1.06126	1.01125	0.942797
814	Q9UPN7	Serine/threonine-protein phosphatase 6 regulatory subunit 1 (PP6R1_HUMAN)	PPP6R1	19	Single Protein	Q9UPN7	28	17	26	44	18	23.95	53.92	96.6637	4.12933	Deamidation of N(N514); Oxidation of M(M226)	Deamidation of N(1); Oxidation of M(1)			100	Confident	0.879977	0.826206	0.81311	1.03062	1.21101	1.09717
815	Q5TDH0	Protein DDI1 homolog 2 (DDI2_HUMAN)	DDI2	1	Single Protein	Q5TDH0	14	10	12	20	15	34.34	76.44	44.4945	7.03121					100	Confident	0.82749	0.88685	0.966649	0.958317	1.17897	1.42746
816	Q6P1R4	tRNA-dihydrouridine(16/17) synthase [NAD(P)(+)]-like (DUS1L_HUMAN)	DUS1L	17	Single Protein	Q6P1R4	6	3	6	6	3	10.57	82.88	53.1961	2.81678					100	Confident	0.913336	1.21071	0	0.68317	0.592334	0.864633
817	P04920	Anion exchange protein 2 (B3A2_HUMAN)	SLC4A2	7	Single Protein	P04920	15	5	15	17	5	6.12	65.19	136.923	1.6447					100	Confident	1.11121	0.914205	1.49971	1.12645	1.15912	0.693906
818	P04921	Glycophorin-C (GLPC_HUMAN)	GYPC	2	Single Protein	P04921	2	2	1	2	2	27.34	39.84	13.8017	16.9107					100	Confident	0.861297	3.20524	1.2934	0.255825	0	0.242342
819	Q9UQ13	Leucine-rich repeat protein SHOC-2 (SHOC2_HUMAN)	SHOC2	10	Single Protein	Q9UQ13	12	5	12	28	5	9.79	68.73	64.8475	3.3171					100	Confident	1.10121	1.48161	1.29642	1.04335	0.825228	1.13255
820	Q9UPP1	Histone lysine demethylase PHF8 (PHF8_HUMAN)	PHF8	X	Single Protein	Q9UPP1	6	2	5	6	2	2.26	77.36	117.79	1.18323					100	Confident	0.913598	1.00647	0.227188	0.654728	0.619077	0.343594
821	Q9UQ16	Dynamin-3 (DYN3_HUMAN)	DNM3	1	Single Protein	Q9UQ16	25	12	11	29	14	9.67	80.78	97.685	2.7906	Oxidation of M(M210)	Oxidation of M(1)			100	Confident	0.712499	0.842846	0.970386	1.32305	1.39285	0.842459
822	Q9UPQ3	Arf-GAP with GTPase, ANK repeat and PH domain-containing protein 1 (AGAP1_HUMAN)	AGAP1	2	Single Protein	Q9UPQ3	10	1	9	15	1	2.57	72	94.4115	1.04835					100	Doubtful	0.932822	0.774861	0	0	0.687993	0.853991
823	Q9UPQ9	Trinucleotide repeat-containing gene 6B protein (TNR6B_HUMAN)	TNRC6B	22	Single Protein	Q9UPQ9	58	18	57	72	17	12.66	65.52	193.883	1.6598			Deamidation of N (N442-{N442 N445 N446 N448 N449})	Deamidation of N (1)	100	Confident	1.3499	0.993228	1.01392	0.949891	1.022	0.91655
824	Q6P1Q9	Methyltransferase-like protein 2B (MET2B_HUMAN)	METTL2B	7	Single Protein	Q6P1Q9	9	6	1	11	8	16.67	87.04	43.3983	6.31409	Oxidation of M(M137)	Oxidation of M(1)			100	Confident	1.83126	1.46456	1.27347	0.724779	1.00506	0.857749
825	P16930	Fumarylacetoacetase (FAAA_HUMAN)	FAH	15	Single Protein	P16930	15	8	15	21	9	22.43	88.54	46.3442	6.48204			Deamidation of N (N68-{N63 N68})	Deamidation of N (1)	100	Confident	0.455082	0.943293	1.15637	0.690522	0.312589	4.02815
826	O43516	WAS/WASL-interacting protein family member 1 (WIPF1_HUMAN)	WIPF1	2	Single Protein	O43516	9	2	9	14	2	4.77	73.36	51.2274	2.62941					37.1429	Doubtful	1.01949	0.953285	1.23898	0.946504	1.48832	1.70614
827	P16949	Stathmin (STMN1_HUMAN)	STMN1	1	Single Protein	P16949	23	19	16	43	36	61.74	100	17.292	37.8616			Deamidation of N (N90-{N90 N91 N92}, N92-{N92})	Deamidation of N (2)	100	Confident	1.40499	2.27338	1.75894	0.449865	0.409324	0.874227
828	O43524	Forkhead box protein O3 (FOXO3_HUMAN)	FOXO3	6	Single Protein	O43524	11	3	10	12	3	7.88	43.98	71.2322	3.64881					100	Confident	0.60531	0.80139	1.4567	1.09315	1.12505	1.63069
829	O43504	Ragulator complex protein LAMTOR5 (LTOR5_HUMAN)	LAMTOR5	1	Single Protein	O43504	5	5	5	10	7	59.34	100	9.60772	20.3765	Oxidation of M(M75)	Oxidation of M(1)	Deamidation of N (N73-{N71 N73})	Deamidation of N (1)	100	Confident	0.4645	0.369843	0	1.28743	1.56154	0.56069
830	Q9UPM8	AP-4 complex subunit epsilon-1 (AP4E1_HUMAN)	AP4E1	15	Single Protein	Q9UPM8	11	5	11	11	5	6.16	74.49	127.206	1.74373					100	Confident	1.15385	1.31743	1.3258	1.02443	1.0249	0.888257
831	O43505	Beta-1,4-glucuronyltransferase 1 (B4GA1_HUMAN)	B4GAT1	11	Single Protein	O43505	6	3	6	6	3	11.08	73.98	47.0889	3.86275					100	Confident	0.761265	0.873123	0	0.664897	0.399701	1.2018
832	P28906	Hematopoietic progenitor cell antigen CD34 (CD34_HUMAN)	CD34	1	Single Protein	P28906	5	1	5	5	1	3.38	41.82	40.6914	3.40439					100	Doubtful	0.132716	0	7.59075	1.28743	1.19501	0.125084
833	Q6P1J9	Parafibromin (CDC73_HUMAN)	CDC73	1	Single Protein	Q6P1J9	27	15	27	36	20	28.63	100	60.5391	5.42317	Deamidation of N(N272)	Deamidation of N(1)			100	Confident	1.84339	1.67747	1.62109	0.911857	0.68906	0.914029
834	Q6P1K2	Polyamine-modulated factor 1 (PMF1_HUMAN)	PMF1	1	Single Protein	Q6P1K2	4	2	4	4	2	12.2	100	23.3248	4.73293					100	Confident	1.23459	1.21972	0.442867	0.823028	1.16331	0.791428
835	A5PLN9	Trafficking protein particle complex subunit 13 (TPC13_HUMAN)	TRAPPC13	5	Single Protein	A5PLN9	6	2	6	6	2	4.32	73.38	46.4935	2.88765					100	Confident	1.21089	1.03607	0.94507	1.05249	1.07157	1.17024
836	Q5XPI4	E3 ubiquitin-protein ligase RNF123 (RN123_HUMAN)	RNF123	3	Single Protein	Q5XPI4	21	4	21	24	4	2.82	71.69	148.42	1.43054					100	Confident	0.818726	0.934491	0.944907	1.13744	1.00472	1.33002
837	Q9UPI3	Feline leukemia virus subgroup C receptor-related protein 2 (FLVC2_HUMAN)	FLVCR2	14	Single Protein	Q9UPI3	4	1	4	5	2	2.28	31.56	57.2037	6.60035					100	Doubtful	0.33904	1.13769	3.22648	1.11521	1.26385	0.713681
838	A5PLL7	Transmembrane protein 189 (TM189_HUMAN)	TMEM189	20	Single Protein	A5PLL7	1	1	1	1	1	3.33	72.59	31.1149	3.30018					100	Doubtful	0.92148	0.91977	0	0.68963	0.723484	1.12293
839	Q6P1N9	Putative deoxyribonuclease TATDN1 (TATD1_HUMAN)	TATDN1	8	Single Protein	Q6P1N9	13	8	13	14	9	25.93	100	33.5799	7.00815					100	Confident	1.02676	0.955348	1.05454	0.966002	1.11839	0.922313
840	P63244	Guanine nucleotide-binding protein subunit beta-2-like 1 (GBLP_HUMAN)	GNB2L1	5	Single Protein	P63244	37	30	37	70	60	67.19	100	35.0546	22.5325	Deamidation of N(N15, N51); Oxidation of M(M30, M217)	Deamidation of N(2); Oxidation of M(2)	Deamidation of N (N187-{N187 N196})	Deamidation of N (1)	100	Confident	1.06463	0.928943	0.453438	1.00069	0.95637	0.528769
841	P63241	Eukaryotic translation initiation factor 5A-1 (IF5A1_HUMAN)	EIF5A	17	Single Protein	P63241	35	28	6	60	48	60.39	100	16.8214	22.8998	Deamidation of N(N28, N87); Oxidation of M(M43, M79)	Deamidation of N(2); Oxidation of M(2)			100	Confident	1.4515	1.17041	0.685346	0.957896	0.906549	0.763273
842	Q6P1N0	Coiled-coil and C2 domain-containing protein 1A (C2D1A_HUMAN)	CC2D1A	19	Single Protein	Q6P1N0	29	15	29	37	16	18.51	79.39	103.998	2.94993					100	Confident	1.09504	0.814646	0.876725	1.06363	0.95274	1.04538
843	Q6P1L8	39S ribosomal protein L14, mitochondrial (RM14_HUMAN)	MRPL14	6	Single Protein	Q6P1L8	6	5	6	7	6	34.48	100	15.9374	12.4162			Deamidation of N (N103-{N103 N104 N111 N113})	Deamidation of N (1)	100	Confident	1.06628	1.04029	1.0722	1.00938	0.906854	0.866755
844	P63267	Actin, gamma-enteric smooth muscle (ACTH_HUMAN)	ACTG2	2	Single Protein	P63267	120	100	1	478	384	69.95	74.73	41.8498	6.63996	Deamidation of N(N79, N129, N226, N253); Oxidation of M(M45, M48, M83, M191, M228, M306, M326, M356)	Deamidation of N(4); Oxidation of M(8)	Deamidation of N (N297-{N297 N298}), Oxidation of M (M124-{M120 M124 M133})	Deamidation of N (1), Oxidation of M (1)	100	Confident	0.923884	1.07608	0	0.967474	1.14775	0.759509
845	P63261	Actin, cytoplasmic 2 (ACTG_HUMAN)	ACTG1	17	Single Protein	P63261	222	191	4	871	740	89.33	84.27	41.7658	5.93121	Deamidation of N(N78, N92, N111, N252, N296); Oxidation of M(M44, M47, M82, M153, M190, M227, M283, M305, M325, M355)	Deamidation of N(5); Oxidation of M(10)	Oxidation of M (M123-{M119 M123 M132})	Oxidation of M (1)	100	Confident	0.87564	1.00646	0	0.946148	1.11761	0.695275
846	Q6P1L5	Protein FAM117B (F117B_HUMAN)	FAM117B	2	Single Protein	Q6P1L5	16	3	16	53	3	7.13	77.25	61.9301	2.44508					100	Confident	1.17401	1.25722	0	0.792907	0.811036	1.29085
847	P63279	SUMO-conjugating enzyme UBC9 (UBC9_HUMAN)	UBE2I	16	Single Protein	P63279	13	9	13	21	16	41.77	80.38	17.9952	27.1616	Oxidation of M(M62)	Oxidation of M(1)			100	Confident	1.25528	1.38812	1.8905	0.831028	0.659763	1.01072
848	P63272	Transcription elongation factor SPT4 (SPT4H_HUMAN)	SUPT4H1	17	Single Protein	P63272	1	1	1	1	1	13.68	100	13.1845	5.5285					100	Doubtful	1.13619	1.32889	1.98408	0.818759	0.515609	1.2006
849	Q6P1M3	Lethal(2) giant larvae protein homolog 2 (L2GL2_HUMAN)	LLGL2	17	Single Protein	Q6P1M3	28	19	28	31	20	22.25	74.61	113.377	3.17774	Deamidation of N(N476, N478)	Deamidation of N(2)			100	Confident	0.867742	0.592303	0.968142	1.50962	1.47548	1.37263
850	Q6P1M0	Long-chain fatty acid transport protein 4 (S27A4_HUMAN)	SLC27A4	9	Single Protein	Q6P1M0	25	9	21	26	10	17.26	81.65	72.0181	3.64779					100	Confident	0.85887	1.45027	1.16999	1.29633	1.18044	0.801066
851	P0CG12	Chromosome transmission fidelity protein 8 homolog isoform 2 (CTF8A_HUMAN)	CHTF8	16	Single Protein	P0CG12	7	2	7	9	4	6.49	70.42	51.3592	6.13528					100	Confident	0.878294	0.985705	1.48897	1.11012	1.26617	1.08272
852	Q9UNW1	Multiple inositol polyphosphate phosphatase 1 (MINP1_HUMAN)	MINPP1	10	Single Protein	Q9UNW1	7	4	7	12	5	12.32	79.88	55.0161	3.99758					100	Confident	0.990211	1.30443	1.08011	0.729845	0.822282	0.94548
853	Q12756	Kinesin-like protein KIF1A (KIF1A_HUMAN)	KIF1A	2	Single Protein	Q12756	78	43	49	96	49	28.93	91.12	190.944	1.90047	Deamidation of N(N568, N794); Oxidation of M(M210, M288, M327)	Deamidation of N(2); Oxidation of M(3)			100	Confident	0.863274	0.75578	0.631873	1.26185	1.22049	1.03529
854	Q9UNX4	WD repeat-containing protein 3 (WDR3_HUMAN)	WDR3	1	Single Protein	Q9UNX4	14	7	14	15	8	10.92	93.11	106.032	2.09437					100	Confident	3.2188	2.30592	1.26425	0.864364	0.602933	0.699569
855	Q12768	WASH complex subunit strumpellin (STRUM_HUMAN)	KIAA0196	8	Single Protein	Q12768	53	25	53	63	29	25.54	94.56	134.201	2.47692					100	Confident	0.891991	0.785759	0	1.1802	1.1894	1.14814
856	Q12765	Secernin-1 (SCRN1_HUMAN)	SCRN1	7	Single Protein	Q12765	28	21	28	49	38	42.03	66.18	46.3525	18.8037	Deamidation of N(N256); Oxidation of M(M110, M254, M255, M372)	Deamidation of N(1); Oxidation of M(4)			100	Confident	0.922476	0.843015	1.13951	0.895168	1.22633	1.09684
857	Q12769	Nuclear pore complex protein Nup160 (NU160_HUMAN)	NUP160	11	Single Protein	Q12769	32	12	32	32	13	11.56	73.26	162.017	1.90804					100	Confident	1.61155	1.42817	0.557183	0.712597	0.706995	0.909161
858	Q12770	Sterol regulatory element-binding protein cleavage-activating protein (SCAP_HUMAN)	SCAP	3	Single Protein	Q12770	11	3	11	11	3	3.91	62.71	139.64	1.33243					100	Confident	1.09802	0.793221	0.523795	0	0.534339	1.06902
859	P51452	Dual specificity protein phosphatase 3 (DUS3_HUMAN)	DUSP3	17	Single Protein	P51452	7	5	7	13	11	37.3	80.54	20.4653	21.127					100	Confident	0.778175	0.857327	0.348015	1.31203	1.15912	2.02417
860	Q12774	Rho guanine nucleotide exchange factor 5 (ARHG5_HUMAN)	ARHGEF5	7	Single Protein	Q12774	42	13	23	60	16	11.77	74.01	176.69	1.81484					100	Confident	0.84476	0.788609	0.620826	1.0526	1.61232	1.27438
861	Q12772	Sterol regulatory element-binding protein 2 (SRBP2_HUMAN)	SREBF2	22	Single Protein	Q12772	9	5	8	10	5	5.7	64.68	123.61	2.00127					100	Confident	1.16453	0.84356	0.836279	1.26516	1.20196	0.826505
862	Q12778	Forkhead box protein O1 (FOXO1_HUMAN)	FOXO1	13	Single Protein	Q12778	10	3	8	10	3	6.87	59.24	69.6174	2.70804					100	Confident	1.17779	1.60888	1.97021	0.649819	0.599859	0.9575
863	Q5TC82	Roquin-1 (RC3H1_HUMAN)	RC3H1	1	Single Protein	Q5TC82	13	2	11	14	3	2.29	84.38	125.658	1.31204					100	Confident	1.11674	0.995582	0.472654	1.18563	0.857187	0.859874
864	P0CG39	POTE ankyrin domain family member J (POTEJ_HUMAN)	POTEJ	2	Single Protein	P0CG39	89	50	0	171	107	16.09	81.41	117.315	3.03516	Deamidation of N(N755, N774); Oxidation of M(M816, M946, M1018)	Deamidation of N(2); Oxidation of M(3)	Oxidation of M (M786-{M782 M786 M795}, M892-{M890 M892})	Oxidation of M (2)	60	Confident	0.98484	1.10951	0	1.06452	1.08284	0.674776
865	Q9UNZ2	NSFL1 cofactor p47 (NSF1C_HUMAN)	NSFL1C	20	Single Protein	Q9UNZ2	37	27	37	65	45	54.32	89.46	40.5483	12.194	Deamidation of N(N195)	Deamidation of N(1)			100	Confident	0.946037	0.933266	0.58631	1.07535	0.926305	1.09956
866	Q9UNZ5	Leydig cell tumor 10 kDa protein homolog (L10K_HUMAN)	C19orf53	19	Single Protein	Q9UNZ5	7	6	7	10	6	28.28	100	10.5701	16.0075					100	Confident	1.55972	1.72836	2.22054	1.19498	0.765036	0.906043
867	P02452	Collagen alpha-1(I) chain (CO1A1_HUMAN)	COL1A1	17	Single Protein	P02452	32	11	29	47	15	9.97	78.01	138.857	1.98489	Oxidation of M(M580)	Oxidation of M(1)	Deamidation of N (N700-{N700 N705})	Deamidation of N (1)	100	Confident	0.838758	0.931967	12.5023	0.613906	0.99302	0.854344
868	Q00796	Sorbitol dehydrogenase (DHSO_HUMAN)	SORD	15	Single Protein	Q00796	25	19	25	58	37	49.58	91.6	38.2998	14.6717	Oxidation of M(M195)	Oxidation of M(1)	Deamidation of N (N33-{N24 N33})	Deamidation of N (1)	100	Confident	0.507742	0.568905	0	1.14083	1.60467	1.5484
869	Q9UNS1	Protein timeless homolog (TIM_HUMAN)	TIMELESS	12	Single Protein	Q9UNS1	25	10	25	42	13	11.18	80.55	138.572	2.1529					100	Confident	2.55465	1.22598	0.4314	0.76466	0.816615	1.09716
870	Q9UNS2	COP9 signalosome complex subunit 3 (CSN3_HUMAN)	COPS3	17	Single Protein	Q9UNS2	22	14	22	30	17	26.71	93.14	47.842	5.4843	Deamidation of N(N400); Oxidation of M(M21, M292, M393, M408)	Deamidation of N(1); Oxidation of M(4)	Deamidation of N (N375-{N368 N369 N375}), Oxidation of M (M380-{M372 M380})	Deamidation of N (1), Oxidation of M (1)	100	Confident	1.24538	1.12702	1.17798	1.00732	1.15633	1.01152
871	Q6P087	RNA pseudouridylate synthase domain-containing protein 3 (RUSD3_HUMAN)	RPUSD3	3	Single Protein	Q6P087	6	3	6	6	3	11.11	77.21	38.4368	4.37588					100	Confident	1.30429	1.18744	0.755346	0.443954	0.453858	1.49918
872	O75069	Transmembrane and coiled-coil domains protein 2 (TMCC2_HUMAN)	TMCC2	1	Related Proteins	O75069, O94876	1	1	0	1	1	1.27	78.56	77.4013	0.367311					100	Doubtful	0.829872	1.06822	0.991333	1.21221	1.22684	1.47003
873	Q9UNU6	7-alpha-hydroxycholest-4-en-3-one 12-alpha-hydroxylase (CP8B1_HUMAN)	CYP8B1	3	Single Protein	Q9UNU6	5	2	5	5	2	3.99	100	58.0307	1.93663					100	Confident	0.945425	0.875382	1.59242	0.982818	4.61112	1.30178
874	P02462	Collagen alpha-1(IV) chain (CO4A1_HUMAN)	COL4A1	13	Single Protein	P02462	12	1	12	15	1	0.9	77.41	160.514	0.479137					100	Doubtful	0	1.21548	2.58681	2.62983	0.977745	0.62848
875	Q00765	Receptor expression-enhancing protein 5 (REEP5_HUMAN)	REEP5	5	Single Protein	Q00765	7	4	7	11	6	11.11	59.79	21.479	19.0807					100	Confident	0.859704	0.911706	0.742166	1.27053	1.26367	2.37194
876	P02458	Collagen alpha-1(II) chain (CO2A1_HUMAN)	COL2A1	12	Single Protein	P02458	38	6	34	55	5	4.71	81.3	141.699	0.710169	Deamidation of N(N800)	Deamidation of N(1)			100	Confident	0.723239	0.723748	1.09739	0.680029	1.85439	1.36067
877	O43592	Exportin-T (XPOT_HUMAN)	XPOT	12	Single Protein	O43592	33	21	33	45	28	23.18	79.63	109.893	3.61788	Deamidation of N(N317); Oxidation of M(M400, M625)	Deamidation of N(1); Oxidation of M(2)	Deamidation of N (N390-{N390 N393})	Deamidation of N (1)	100	Confident	1.11818	0.988029	1.5045	1.15653	0.798164	0.96165
878	O43598	2'-deoxynucleoside 5'-phosphate N-hydrolase 1 (DNPH1_HUMAN)	DNPH1	6	Single Protein	O43598	8	3	8	8	3	20.11	81.03	19.0966	8.41038					100	Confident	0.956449	0.711617	0	0.871567	1.05181	0.864633
879	Q9UNN5	FAS-associated factor 1 (FAF1_HUMAN)	FAF1	1	Single Protein	Q9UNN5	22	12	22	27	17	21.23	63.38	73.9076	7.04508			Oxidation of M (M477-{M477 M478})	Oxidation of M (1)	100	Confident	1.00733	1.26604	0.636301	0.775455	1.05017	1.08823
880	Q5TC12	ATP synthase mitochondrial F1 complex assembly factor 1 (ATPF1_HUMAN)	ATPAF1	1	Single Protein	Q5TC12	13	9	13	15	11	32.62	79.27	36.4136	9.8812	Oxidation of M(M152, M304)	Oxidation of M(2)	Deamidation of N (N295-{N295 N299})	Deamidation of N (1)	100	Confident	1.08705	0.880823	0	1.05474	1.09055	1.08271
881	P38435	Vitamin K-dependent gamma-carboxylase (VKGC_HUMAN)	GGCX	2	Single Protein	P38435	17	6	17	26	9	6.86	56.33	87.5048	4.77173	Deamidation of N(N427)	Deamidation of N(1)			100	Confident	0.59902	0.665698	0	1.28844	1.72711	1.79851
882	P26440	Isovaleryl-CoA dehydrogenase, mitochondrial (IVD_HUMAN)	IVD	15	Single Protein	P26440	18	12	18	23	17	27.9	82.98	46.2896	8.40477	Deamidation of N(N168)	Deamidation of N(1)	Deamidation of N (N190-{N185 N190 N192})	Deamidation of N (1)	100	Confident	1.20839	1.03189	0.90492	0.808152	0.863869	0.965373
883	O43572	A-kinase anchor protein 10, mitochondrial (AKA10_HUMAN)	AKAP10	17	Single Protein	O43572	13	5	13	15	5	11.48	79.91	73.7716	2.64684					100	Confident	0.800611	0.739687	0.446226	1.27261	1.15912	1.33047
884	Q5MNZ9	WD repeat domain phosphoinositide-interacting protein 1 (WIPI1_HUMAN)	WIPI1	17	Single Protein	Q5MNZ9	5	2	5	5	2	6.5	60.99	48.6422	2.94016					100	Confident	1.03295	0.84673	1.26902	0.757686	1.42316	1.07823
885	Q5MNZ6	WD repeat domain phosphoinositide-interacting protein 3 (WIPI3_HUMAN)	WDR45B	17	Single Protein	Q5MNZ6	7	5	7	8	5	17.44	53.78	38.0971	7.98345					100	Confident	0.800887	0.772498	1.13807	1.23032	1.33222	1.96838
886	Q9UNP9	Peptidyl-prolyl cis-trans isomerase E (PPIE_HUMAN)	PPIE	1	Single Protein	Q9UNP9	11	7	7	17	10	22.26	100	33.4096	5.91631	Deamidation of N(N113); Oxidation of M(M236)	Deamidation of N(1); Oxidation of M(1)			100	Confident	0.755105	0.958023	1.88403	1.24426	1.08239	0.977676
887	P38432	Coilin (COIL_HUMAN)	COIL	17	Single Protein	P38432	17	9	17	24	10	17.19	94.1	62.5699	4.56957					100	Confident	2.44369	2.13161	1.55938	0.986897	0.832753	0.771721
888	O43583	Density-regulated protein (DENR_HUMAN)	DENR	12	Single Protein	O43583	7	7	7	9	8	30.81	84.85	22.0781	8.93714					100	Confident	0.969115	1.04278	1.21672	0.824219	1.15912	1.49535
889	Q9UNQ2	Probable dimethyladenosine transferase (DIM1_HUMAN)	DIMT1	5	Single Protein	Q9UNQ2	10	6	10	13	6	23.96	100	35.2141	5.06308			Deamidation of N (N46-{N41 N46})	Deamidation of N (1)	100	Confident	1.31378	1.34409	0.403687	0.739949	0.866023	0.681857
890	O43581	Synaptotagmin-7 (SYT7_HUMAN)	SYT7	11	Single Protein	O43581	12	4	12	14	3	12.41	92.06	45.4726	1.88878					100	Confident	0	0	0	0.838353	1.15912	3.18308
891	P26447	Protein S100-A4 (S10A4_HUMAN)	S100A4	1	Single Protein	P26447	6	1	6	7	1	7.92	70.3	11.7207	6.4043					100	Doubtful	2.28914	0.731434	0.527731	0.623021	1.17205	4.23411
892	O43670	BUB3-interacting and GLEBS motif-containing protein ZNF207 (ZN207_HUMAN)	ZNF207	17	Single Protein	O43670	6	3	6	9	4	7.95	27.41	50.7171	10.6983					100	Confident	1.03439	1.24695	0.708175	0.463794	0	0.742461
893	O43676	NADH dehydrogenase [ubiquinone] 1 beta subcomplex subunit 3 (NDUB3_HUMAN)	NDUFB3	2	Single Protein	O43676	2	1	2	3	2	11.22	100	11.3947	13.2007					100	Doubtful	0.928843	0.65997	1.39344	1.1489	1.27183	0.895093
894	O43674	NADH dehydrogenase [ubiquinone] 1 beta subcomplex subunit 5, mitochondrial (NDUB5_HUMAN)	NDUFB5	3	Single Protein	O43674	6	1	6	7	1	6.88	77.78	21.7366	4.40023					100	Doubtful	0.911791	0.747465	0.896484	1.30511	1.31023	0.802578
895	O43679	LIM domain-binding protein 2 (LDB2_HUMAN)	LDB2	4	Single Protein	O43679	5	3	4	5	3	8.31	70.78	42.7658	4.28773			Deamidation of N (N262-{N262 N269 N274 N275 N277})	Deamidation of N (1)	100	Confident	0.907129	0.776044	0	0	0	0
896	O43678	NADH dehydrogenase [ubiquinone] 1 alpha subcomplex subunit 2 (NDUA2_HUMAN)	NDUFA2	5	Single Protein	O43678	6	3	6	10	3	30.3	100	10.9148	11.9784					100	Confident	0.836982	0.739687	0	1.27953	0.753776	0.915932
897	O43677	NADH dehydrogenase [ubiquinone] 1 subunit C1, mitochondrial (NDUC1_HUMAN)	NDUFC1	4	Single Protein	O43677	2	1	2	2	1	13.16	100	8.72879	8.51098					100	Doubtful	1.21748	0.671046	0	1.28743	1.37267	0.585088
898	O43683	Mitotic checkpoint serine/threonine-protein kinase BUB1 (BUB1_HUMAN)	BUB1	2	Single Protein	O43683	17	4	17	18	4	4.33	73.82	122.297	1.62163					100	Confident	2.5511	1.4112	1.21725	0.715498	0.973085	0.971564
899	O43681	ATPase ASNA1 (ASNA_HUMAN)	ASNA1	19	Single Protein	O43681	15	8	15	20	13	31.61	80.17	38.7674	8.35177	Deamidation of N(N78); Oxidation of M(M306)	Deamidation of N(1); Oxidation of M(1)			100	Confident	1.13273	1.10427	0.635077	0.6595	0.985125	0.881856
900	O43684	Mitotic checkpoint protein BUB3 (BUB3_HUMAN)	BUB3	10	Single Protein	O43684	25	15	25	38	22	44.82	75.91	37.1312	11.7691	Oxidation of M(M81)	Oxidation of M(1)	Deamidation of N (N85-{N85 N90}, N259-{N259 N265})	Deamidation of N (2)	100	Confident	1.51292	1.30425	0.637336	1.00561	0.940425	0.790657
901	O43688	Phospholipid phosphatase 2 (PLPP2_HUMAN)	PLPP2	19	Single Protein	O43688	1	1	1	1	1	3.47	67.01	32.5526	2.57703					100	Doubtful	3.36646	1.17041	1.20282	1.01418	0.90041	1.04814
902	Q6P0Q8	Microtubule-associated serine/threonine-protein kinase 2 (MAST2_HUMAN)	MAST2	1	Single Protein	Q6P0Q8	19	4	16	24	6	2.11	73.97	196.315	0.889958					28.5714	Doubtful	0.761709	0.649196	0.449106	1.21195	1.74659	1.23586
903	O43657	Tetraspanin-6 (TSN6_HUMAN)	TSPAN6	X	Single Protein	O43657	7	2	7	8	3	9.8	85.71	27.5451	7.70041					100	Confident	1.5632	0.830683	1.53751	0.840961	0.347914	0.802347
904	O43660	Pleiotropic regulator 1 (PLRG1_HUMAN)	PLRG1	4	Single Protein	O43660	14	8	14	15	9	21.01	85.21	57.1581	4.22468	Oxidation of M(M117)	Oxidation of M(1)			100	Confident	1.06156	2.09063	1.7009	0.971427	0.603251	0.887879
905	O43665	Regulator of G-protein signaling 10 (RGS10_HUMAN)	RGS10	10	Single Protein	O43665	5	3	5	6	4	22.54	100	20.223	8.10101					100	Confident	1.06401	0.739687	0.509178	0	0.169268	0.930541
906	O43633	Charged multivesicular body protein 2a (CHM2A_HUMAN)	CHMP2A	19	Single Protein	O43633	14	7	14	23	11	20.72	74.32	25.0879	15.0648			Oxidation of M (M99-{M99 M103})	Oxidation of M (1)	100	Confident	1.09529	0.669557	0.905706	1.10214	1.25332	1.97638
907	O43639	Cytoplasmic protein NCK2 (NCK2_HUMAN)	NCK2	2	Single Protein	O43639	12	8	10	16	10	25	83.42	42.8885	6.38446					100	Confident	0.896597	1.01731	1.84333	1.21986	1.07981	1.52645
908	Q6P158	Putative ATP-dependent RNA helicase DHX57 (DHX57_HUMAN)	DHX57	2	Single Protein	Q6P158	24	8	22	27	8	7.79	94.3	155.507	1.33819			Deamidation of N (N870-{N870 N874 N875})	Deamidation of N (1)	100	Confident	1.28978	1.7761	1.3541	0.661226	0.9402	0.856722
909	Q09161	Nuclear cap-binding protein subunit 1 (NCBP1_HUMAN)	NCBP1	9	Single Protein	Q09161	27	14	27	34	21	22.66	76.46	91.7805	4.17086			Deamidation of N (N528-{N526 N528 N540})	Deamidation of N (1)	100	Confident	1.4815	1.47599	1.34223	1.07204	0.564778	0.594694
910	P14406	Cytochrome c oxidase subunit 7A2, mitochondrial (CX7A2_HUMAN)	COX7A2	6	Single Protein	P14406	3	1	3	5	1	15.66	100	9.39011	7.79318					100	Doubtful	0.92148	0.611953	0	1.29276	1.20496	0.678962
911	Q6P161	39S ribosomal protein L54, mitochondrial (RM54_HUMAN)	MRPL54	19	Single Protein	Q6P161	3	1	3	4	2	7.25	100	15.8092	9.37441					100	Doubtful	1.25397	0.987684	0.858565	1.02558	1.05783	0.938974
912	O43617	Trafficking protein particle complex subunit 3 (TPPC3_HUMAN)	TRAPPC3	1	Single Protein	O43617	12	9	12	18	12	38.89	71.11	20.2611	19.981					100	Confident	0.964535	1.13163	0.817435	1.07323	0.955901	1.43864
913	O43615	Mitochondrial import inner membrane translocase subunit TIM44 (TIM44_HUMAN)	TIMM44	19	Single Protein	O43615	32	27	32	51	39	50	100	51.3235	8.50784	Oxidation of M(M296, M379)	Oxidation of M(2)			100	Confident	0.849821	0.820265	0.87383	1.464	1.24553	1.02232
914	Q6ZP29	Lysosomal amino acid transporter 1 homolog (LAAT1_HUMAN)	PQLC2	1	Single Protein	Q6ZP29	1	1	1	2	2	4.47	36.43	31.9267	12.2044					100	Doubtful	0	0	0	0.752509	1.53411	0.864633
915	Q12789	General transcription factor 3C polypeptide 1 (TF3C1_HUMAN)	GTF3C1	16	Single Protein	Q12789	43	6	43	48	6	3.37	81.51	238.725	0.876518					100	Confident	1.47706	1.16932	1.15718	0.962151	1.02312	0.801379
916	Q12788	Transducin beta-like protein 3 (TBL3_HUMAN)	TBL3	16	Single Protein	Q12788	14	8	14	15	10	17.57	86.51	88.9785	2.60371	Deamidation of N(N78)	Deamidation of N(1)			100	Confident	1.13058	0.976076	0	0.353583	0.463776	0.797409
917	Q12792	Twinfilin-1 (TWF1_HUMAN)	TWF1	12	Single Protein	Q12792	13	8	12	17	12	26.29	100	40.2577	8.33404					100	Confident	0.584796	0.683749	0.801528	1.3409	1.08227	1.24065
918	Q12797	Aspartyl/asparaginyl beta-hydroxylase (ASPH_HUMAN)	ASPH	8	Single Protein	Q12797	29	18	29	45	29	24.27	67.94	85.8094	8.79699	Deamidation of N(N12)	Deamidation of N(1)			100	Confident	0.587023	0.586421	0	1.44488	1.35637	1.32994
919	O43602	Neuronal migration protein doublecortin (DCX_HUMAN)	DCX	X	Single Protein	O43602	7	2	5	7	2	4.76	89.57	49.2864	2.18341					25.7143	Doubtful	4.55698	1.51004	1.16323	0.744164	1.11236	0.876087
920	Q460N5	Poly [ADP-ribose] polymerase 14 (PAR14_HUMAN)	PARP14	3	Single Protein	Q460N5	26	5	26	33	4	3.78	96.22	202.672	0.746441					100	Confident	0.887551	0.797578	0	1.03578	1.35335	0.996285
921	P51397	Death-associated protein 1 (DAP1_HUMAN)	DAP	5	Single Protein	P51397	5	4	5	7	5	48.04	100	11.1577	14.7969					100	Confident	0.56095	1.03889	1.88225	1.28208	1.24994	0.493706
922	P51398	28S ribosomal protein S29, mitochondrial (RT29_HUMAN)	DAP3	1	Single Protein	P51398	17	11	17	24	17	27.89	100	45.5376	8.79684					100	Confident	1.10927	0.953142	0.506838	0.795855	0.879369	0.905204
923	P08F94	Fibrocystin (PKHD1_HUMAN)	PKHD1	6	Single Protein	P08F94	35	3	34	47	2	0.79	63.33	446.418	0.16776	Deamidation of N(N1415, N2842); Oxidation of M(M2841)	Deamidation of N(2); Oxidation of M(1)			28.5714	Doubtful	2.17979	0.690986	1.56898	1.09821	1.28279	0.935584
924	Q96TA2	ATP-dependent zinc metalloprotease YME1L1 (YMEL1_HUMAN)	YME1L1	10	Single Protein	Q96TA2	18	8	18	20	8	13.58	91.07	86.4009	2.39837	Deamidation of N(N230)	Deamidation of N(1)			100	Confident	2.01668	1.46868	0	1.0572	1.05893	0.905349
925	Q96TA1	Niban-like protein 1 (NIBL1_HUMAN)	FAM129B	9	Single Protein	Q96TA1	26	14	26	35	18	17.43	75.2	84.0847	5.19265	Oxidation of M(M301, M309, M372)	Oxidation of M(3)			100	Confident	0.957383	0.950463	0.493858	0.649428	1.07033	3.05679
926	Q9UMY4	Sorting nexin-12 (SNX12_HUMAN)	SNX12	X	Single Protein	Q9UMY4	7	5	7	11	9	30.23	80.81	19.7181	23.1899					100	Confident	0.994711	0.749197	0.73101	1.21484	0.780126	1.09765
927	Q9UMY1	Nucleolar protein 7 (NOL7_HUMAN)	NOL7	6	Single Protein	Q9UMY1	8	5	8	10	6	14.01	73.93	29.4085	8.45424					100	Confident	2.28389	2.5012	1.10663	1.29061	0.792344	0.819265
928	P02538	Keratin, type II cytoskeletal 6A (K2C6A_HUMAN)	KRT6A	12	Related Proteins	P02538, P04259, P48668	26	16	0	50	32	17.2	76.95	60.0083	1.63873	Deamidation of N(N327, N453); Oxidation of M(M452)	Deamidation of N(2); Oxidation of M(1)			100	Confident	0.646993	0.669101	2.32225	1.33074	1.08012	1.1286
929	P51114	Fragile X mental retardation syndrome-related protein 1 (FXR1_HUMAN)	FXR1	3	Single Protein	P51114	52	31	45	75	42	43.48	89.53	69.6779	6.96679	Deamidation of N(N12)	Deamidation of N(1)	Deamidation of N (N402-{N394 N402 N407}, N618-{N604 N610 N618})	Deamidation of N (2)	100	Confident	1.44425	1.28233	0.606045	0.952547	0.91781	0.798149
930	P38117	Electron transfer flavoprotein subunit beta (ETFB_HUMAN)	ETFB	19	Single Protein	P38117	25	19	25	32	23	56.08	86.27	27.8262	11.4615	Oxidation of M(M199)	Oxidation of M(1)			100	Confident	0.443584	0.513814	0	1.46115	1.64362	1.12657
931	P51116	Fragile X mental retardation syndrome-related protein 2 (FXR2_HUMAN)	FXR2	17	Single Protein	P51116	42	20	33	50	22	34.92	95.25	74.178	3.72037	Deamidation of N(N22)	Deamidation of N(1)	Deamidation of N (N574-{N570 N574})	Deamidation of N (1)	100	Confident	0.921489	1.3836	1.44858	1.33876	1.02705	0.845839
932	P14174	Macrophage migration inhibitory factor (MIF_HUMAN)	MIF	CHR_HSCHR22_1_CTG7	Single Protein	P14174	21	16	21	68	56	69.57	52.17	12.4682	200.887	Oxidation of M(M3, M102)	Oxidation of M(2)	Deamidation of N (N98-{N98 N103 N106 N110 N111})	Deamidation of N (1)	100	Confident	0.582766	0.677117	0	0.324911	1.19385	1.34568
933	Q9UMZ2	Synergin gamma (SYNRG_HUMAN)	SYNRG	17	Single Protein	Q9UMZ2	17	11	17	20	11	10.2	63.17	140.566	2.35345					100	Confident	0.938051	0.789257	0.646545	1.10264	0.978908	1.29309
934	Q9NZH0	G-protein coupled receptor family C group 5 member B (GPC5B_HUMAN)	GPRC5B	16	Single Protein	Q9NZH0	3	1	3	3	1	2.98	41.19	44.7656	3.30018					100	Doubtful	3.65033	1.64394	1.69271	0.660283	0.842218	1.10102
935	P63104	14-3-3 protein zeta/delta (1433Z_HUMAN)	YWHAZ	8	Single Protein	P63104	78	63	42	224	172	73.88	100	27.7277	38.2303	Deamidation of N(N42, N108); Oxidation of M(M160, M218)	Deamidation of N(2); Oxidation of M(2)	Deamidation of N (N245-{N224 N245}), Oxidation of M (M22-{M22 M26})	Deamidation of N (1), Oxidation of M (1)	100	Confident	0.882071	0.80961	0	0.907295	1.38582	1.01288
936	Q9NZI7	Upstream-binding protein 1 (UBIP1_HUMAN)	UBP1	3	Single Protein	Q9NZI7	8	3	8	9	3	7.22	59.81	60.4531	3.09625	Deamidation of N(N109); Oxidation of M(M102, M105)	Deamidation of N(1); Oxidation of M(2)			100	Confident	0.764981	0.979367	1.89817	1.05026	1.0168	1.7634
937	Q9NZI8	Insulin-like growth factor 2 mRNA-binding protein 1 (IF2B1_HUMAN)	IGF2BP1	17	Single Protein	Q9NZI8	74	61	64	135	109	59.45	80.76	63.4412	9.99148	Deamidation of N(N165, N532, N570); Oxidation of M(M453, M548)	Deamidation of N(3); Oxidation of M(2)	Deamidation of N (N8-{N8 N10}, N140-{N140 N146}, N285-{N285 N286}, N515-{N511 N515}), Oxidation of M (M259-{M259 M264}, M407-{M400 M407})	Deamidation of N (4), Oxidation of M (2)	100	Confident	1.05746	0.915684	0.729851	1.19598	0.879746	0.940508
938	Q5TAQ9	DDB1- and CUL4-associated factor 8 (DCAF8_HUMAN)	DCAF8	1	Single Protein	Q5TAQ9	17	6	17	19	7	11.06	88.61	66.8111	3.41964	Oxidation of M(M26)	Oxidation of M(1)			100	Confident	0.847545	0.772053	0.813116	0.750789	1.07275	1.34819
939	Q9NZJ4	Sacsin (SACS_HUMAN)	SACS	13	Single Protein	Q9NZJ4	47	1	47	72	1	0.2	86.87	520.795	0.159084					65.7143	Doubtful	0	0.739687	10.0485	0	0.850855	0
940	P41743	Protein kinase C iota type (KPCI_HUMAN)	PRKCI	3	Single Protein	P41743	19	5	15	22	8	15.1	86.41	68.2183	4.75182					100	Confident	1.03492	1.05022	1.64189	0	0.426714	0.864633
941	Q9NZB2	Constitutive coactivator of PPAR-gamma-like protein 1 (F120A_HUMAN)	FAM120A	9	Single Protein	Q9NZB2	38	21	34	50	24	24.78	75.76	121.811	3.56138					100	Confident	0.841942	0.790444	0	1.17799	1.28945	1.06638
942	Q9NZB8	Molybdenum cofactor biosynthesis protein 1 (MOCS1_HUMAN)	MOCS1	6	Single Protein	Q9NZB8	14	1	14	20	1	2.67	89.47	70.0605	1.07986					100	Doubtful	0.760289	0.79224	0.599994	1.40431	1.65589	0.803202
943	Q6ZNA5	Ferric-chelate reductase 1 (FRRS1_HUMAN)	FRRS1	1	Single Protein	Q6ZNA5	8	4	8	8	4	7.77	73.82	66.0714	3.08369					100	Confident	0.562543	0.657231	0	1.39024	1.41012	1.39639
944	Q5TB80	Centrosomal protein of 162 kDa (CE162_HUMAN)	CEP162	6	Single Protein	Q5TB80	18	1	18	19	1	0.78	94.08	161.843	0.490026					100	Doubtful	2.1699	1.23564	1.44633	1.03974	1.18327	0.846624
945	Q9NZC3	Glycerophosphodiester phosphodiesterase 1 (GDE1_HUMAN)	GDE1	16	Single Protein	Q9NZC3	6	2	6	8	2	6.95	90.33	37.694	3.24499					100	Confident	0.933845	0.749235	0.588702	0.876249	1.06209	1.01719
946	P26196	Probable ATP-dependent RNA helicase DDX6 (DDX6_HUMAN)	DDX6	11	Single Protein	P26196	48	31	48	70	49	53	94	54.3823	8.73417	Deamidation of N(N43); Oxidation of M(M42, M62)	Deamidation of N(1); Oxidation of M(2)	Deamidation of N (N18-{N8 N18}, N47-{N47 N49 N52 N53})	Deamidation of N (2)	100	Confident	1.18174	1.11046	0.877946	0.875607	0.672355	0.847654
947	Q9NZC7	WW domain-containing oxidoreductase (WWOX_HUMAN)	WWOX	16	Single Protein	Q9NZC7	3	1	3	3	1	3.62	92.51	46.6472	1.68886					100	Doubtful	1.16012	1.88544	1.91689	0.409441	0.593043	2.17269
948	Q9NZC9	SWI/SNF-related matrix-associated actin-dependent regulator of chromatin subfamily A-like protein 1 (SMAL1_HUMAN)	SMARCAL1	2	Single Protein	Q9NZC9	17	4	17	19	4	6.08	82.6	105.872	1.71012					100	Confident	1.531	1.19154	0.628139	0.904841	0.885357	0.941876
949	P38159	RNA-binding motif protein, X chromosome (RBMX_HUMAN)	RBMX	X	Single Protein	P38159	43	17	9	95	25	30.18	100	42.3063	6.15491	Deamidation of N(N290); Oxidation of M(M40)	Deamidation of N(1); Oxidation of M(1)			100	Confident	1.12535	1.34844	1.19016	1.53377	0.577029	0.615398
950	Q6ZNB6	NF-X1-type zinc finger protein NFXL1 (NFXL1_HUMAN)	NFXL1	4	Single Protein	Q6ZNB6	48	2	48	72	2	3.18	96.05	101.27	1.10886	Deamidation of N(N126)	Deamidation of N(1)			100	Confident	1.14007	0.794763	0.461182	0.492892	1.18723	1.03064
951	Q9NZD2	Glycolipid transfer protein (GLTP_HUMAN)	GLTP	12	Single Protein	Q9NZD2	12	6	12	12	6	28.71	85.65	23.8344	7.58251					100	Confident	1.01678	0.795139	0.906968	1.05042	1.31755	1.13288
952	O43299	AP-5 complex subunit zeta-1 (AP5Z1_HUMAN)	AP5Z1	7	Single Protein	O43299	8	2	8	18	2	2.11	80.92	88.5492	1.42057					100	Confident	0.945751	1.09487	1.64442	2.29005	1.10152	1.90013
953	Q9NZD8	Maspardin (SPG21_HUMAN)	SPG21	15	Single Protein	Q9NZD8	12	9	12	12	9	36.04	88.96	34.9376	6.67837	Oxidation of M(M222)	Oxidation of M(1)			100	Confident	0.743357	0.764538	1.68928	1.40199	1.25356	1.02208
954	Q9UN81	LINE-1 retrotransposable element ORF1 protein (LORF1_HUMAN)	L1RE1		Single Protein	Q9UN81	21	6	21	26	10	20.71	100	40.0307	5.86871					100	Confident	2.03843	1.76921	0.185421	0.815392	0.835296	0.697306
955	Q9UN86	Ras GTPase-activating protein-binding protein 2 (G3BP2_HUMAN)	G3BP2	4	Single Protein	Q9UN86	28	10	28	43	19	21.16	90.66	54.0878	6.9891					100	Confident	1.7264	1.14598	1.38944	1.27819	1.14445	0.766063
956	Q9NZE8	39S ribosomal protein L35, mitochondrial (RM35_HUMAN)	MRPL35	2	Single Protein	Q9NZE8	4	1	4	5	2	5.32	100	21.5008	6.88122					100	Doubtful	1.48448	1.14301	0.987249	1.06215	1.09193	0.914756
957	Q9UMX1	Suppressor of fused homolog (SUFU_HUMAN)	SUFU	10	Single Protein	Q9UMX1	4	1	4	4	1	3.1	71.69	53.913	1.86408					100	Doubtful	1.33402	1.48779	0.817975	0.967091	1.1364	0.881587
958	Q9UMX0	Ubiquilin-1 (UBQL1_HUMAN)	UBQLN1	9	Single Protein	Q9UMX0	65	39	45	81	53	42.11	35.65	62.4794	15.0885	Oxidation of M(M445, M454, M557)	Oxidation of M(3)	Deamidation of N (N121-{N110 N121 N126 N134 N136}, N447-{N447 N456}), Oxidation of M (M228-{M228 M235})	Deamidation of N (2), Oxidation of M (1)	100	Confident	0.800354	0.847024	0	0.53405	0.856686	0.956162
959	Q9UMX5	Neudesin (NENF_HUMAN)	NENF	1	Single Protein	Q9UMX5	6	4	6	8	6	20.93	100	18.8448	10.9686					100	Confident	0.991091	1.34148	1.21175	1.04555	1.10789	1.2168
960	O43278	Kunitz-type protease inhibitor 1 (SPIT1_HUMAN)	SPINT1	15	Single Protein	O43278	22	9	22	29	13	16.64	61.81	58.3602	7.75546	Oxidation of M(M324)	Oxidation of M(1)			100	Confident	0.98317	0.576566	0.714513	1.15689	1.84235	1.9425
961	Q96SW2	Protein cereblon (CRBN_HUMAN)	CRBN	3	Single Protein	Q96SW2	12	6	12	14	7	18.78	75.11	50.5131	4.82445			Deamidation of N (N276-{N267 N276})	Deamidation of N (1)	100	Confident	0.947458	1.10443	0.771761	0.877381	1.139	1.3164
962	P28715	DNA repair protein complementing XP-G cells (ERCC5_HUMAN)	ERCC5	13	Single Protein	P28715	23	4	23	25	4	7.25	77.07	133.027	1.42903	Deamidation of N(N929)	Deamidation of N(1)	Deamidation of N (N547-{N536 N547})	Deamidation of N (1)	100	Confident	1.16546	0.743345	0	0.556864	1.01062	1.13737
963	Q96T76	MMS19 nucleotide excision repair protein homolog (MMS19_HUMAN)	MMS19	10	Single Protein	Q96T76	22	15	22	33	22	19.61	75.92	113.217	4.20996			Deamidation of N (N872-{N872 N890})	Deamidation of N (1)	100	Confident	1.09591	1.01772	0.65447	0.846601	0.849254	0.990666
964	O43290	U4/U6.U5 tri-snRNP-associated protein 1 (SNUT1_HUMAN)	SART1	11	Single Protein	O43290	43	23	43	57	34	33	95.75	90.2003	4.21999					100	Confident	1.76556	1.45002	0.752836	1.08539	0.851707	0.741138
965	O43294	Transforming growth factor beta-1-induced transcript 1 protein (TGFI1_HUMAN)	TGFB1I1	16	Single Protein	O43294	6	2	6	6	2	4.56	79.61	49.7818	2.64374					100	Confident	0.387262	1.53761	3.36361	0.242205	0.347056	1.23187
966	O43293	Death-associated protein kinase 3 (DAPK3_HUMAN)	DAPK3	19	Single Protein	O43293	7	4	6	8	4	11.89	89.65	52.5034	3.23152			Deamidation of N (N233-{N228 N233 N243})	Deamidation of N (1)	100	Confident	1.17536	1.22209	1.22201	0.87668	0.815318	1.00806
967	O43292	Glycosylphosphatidylinositol anchor attachment 1 protein (GPAA1_HUMAN)	GPAA1	8	Single Protein	O43292	7	3	7	7	3	4.35	49.92	67.58	3.82536					100	Confident	1.09102	0.818109	0.735864	0.894842	1.08847	0.917336
968	O43291	Kunitz-type protease inhibitor 2 (SPIT2_HUMAN)	SPINT2	19	Single Protein	O43291	5	3	5	6	4	15.08	100	28.2098	7.27261					100	Confident	1.30751	0.755869	1.19381	0.839546	1.13759	1.51225
969	O43252	Bifunctional 3'-phosphoadenosine 5'-phosphosulfate synthase 1 (PAPS1_HUMAN)	PAPSS1	4	Single Protein	O43252	40	23	34	51	30	30.29	88.78	70.7876	6.88565	Oxidation of M(M466)	Oxidation of M(1)	Deamidation of N (N426-{N422 N426})	Deamidation of N (1)	100	Confident	1.07136	1.13934	1.5717	1.01596	1.00546	0.824408
970	Q6ZMR3	L-lactate dehydrogenase A-like 6A (LDH6A_HUMAN)	LDHAL6A	11	Single Protein	Q6ZMR3	9	5	3	11	6	9.64	89.46	36.4842	2.37451					100	Confident	1.00006	0.950108	0	0.972219	1.27488	0.375358
971	Q9UMR2	ATP-dependent RNA helicase DDX19B (DD19B_HUMAN)	DDX19B	16	Single Protein	Q9UMR2	36	24	5	49	32	44.26	100	53.8928	4.47224	Deamidation of N(N35); Oxidation of M(M126, M442, M449)	Deamidation of N(1); Oxidation of M(3)	Deamidation of N (N133-{N121 N133})	Deamidation of N (1)	100	Confident	1.19651	1.16791	1.00753	0.859014	0.746015	0.98137
972	O60218	Aldo-keto reductase family 1 member B10 (AK1BA_HUMAN)	AKR1B10	7	Related Proteins	C9JRZ8, O60218	2	2	0	2	2	6.01	90.51	35.9968	1.25091					100	Confident	0.346947	0.557754	0.230076	2.09627	1.44855	0.8795
973	Q9UN37	Vacuolar protein sorting-associated protein 4A (VPS4A_HUMAN)	VPS4A	16	Single Protein	Q9UN37	27	12	23	35	19	26.77	84.67	48.867	8.04705			Deamidation of N (N186-{N185 N186})	Deamidation of N (1)	100	Confident	1.07637	1.39176	1.18986	0.823164	0.832161	1.14875
974	Q9UN36	Protein NDRG2 (NDRG2_HUMAN)	NDRG2	14	Single Protein	Q9UN36	6	2	6	7	3	6.47	68.46	40.7722	4.57127					100	Confident	1.68781	1.23516	0.646482	0.745022	0.746699	0.945346
975	P53701	Cytochrome c-type heme lyase (CCHL_HUMAN)	HCCS	X	Single Protein	P53701	10	5	10	12	8	23.13	88.43	30.5818	9.50692	Oxidation of M(M85)	Oxidation of M(1)	Deamidation of N (N89-{N78 N83 N89})	Deamidation of N (1)	100	Confident	0.832422	0.825881	0.459403	1.03915	1.33074	1.13696
976	Q00653	Nuclear factor NF-kappa-B p100 subunit (NFKB2_HUMAN)	NFKB2	10	Single Protein	Q00653	24	11	24	28	13	17.22	71.11	96.6889	4.00157	Deamidation of N(N268)	Deamidation of N(1)			100	Confident	0.908052	1.14683	1.8629	0.881684	1.13383	1.75718
977	Q96SU4	Oxysterol-binding protein-related protein 9 (OSBL9_HUMAN)	OSBPL9	1	Single Protein	Q96SU4	15	12	15	17	14	15.49	73.64	83.1324	3.95538	Deamidation of N(N638)	Deamidation of N(1)			100	Confident	1.04586	0.856182	0.627838	0.983657	1.35433	1.10212
978	Q96T60	Bifunctional polynucleotide phosphatase/kinase (PNKP_HUMAN)	PNKP	19	Single Protein	Q96T60	11	3	11	11	3	6.72	84.26	57.0405	2.70128					100	Confident	1.83719	1.71191	1.18225	0.932194	1.01444	0.972557
979	Q9UMS0	NFU1 iron-sulfur cluster scaffold homolog, mitochondrial (NFU1_HUMAN)	NFU1	2	Single Protein	Q9UMS0	8	5	8	10	7	23.23	79.92	28.4444	11.0992			Deamidation of N (N222-{N222 N226})	Deamidation of N (1)	100	Confident	1.07677	1.32094	0.73254	1.18057	1.1504	0.771066
980	O43264	Centromere/kinetochore protein zw10 homolog (ZW10_HUMAN)	ZW10	11	Single Protein	O43264	29	14	29	32	17	24.01	96.28	88.7729	3.05279			Deamidation of N (N443-{N432 N443})	Deamidation of N (1)	100	Confident	1.47561	1.54297	1.18015	0.809537	0.881011	0.918943
981	Q9UMS4	Pre-mRNA-processing factor 19 (PRP19_HUMAN)	PRPF19	11	Single Protein	Q9UMS4	16	14	16	24	21	30.75	70.24	55.1463	8.27971	Oxidation of M(M495)	Oxidation of M(1)	Deamidation of N (N37-{N37}, N43-{N43 N44})	Deamidation of N (2)	100	Confident	1.39579	1.45734	1.03181	1.30996	0.675305	0.792339
982	Q9NZA1	Chloride intracellular channel protein 5 (CLIC5_HUMAN)	CLIC5	6	Single Protein	Q9NZA1	4	2	4	4	2	8.54	81.22	46.4737	2.68025					100	Confident	0.698425	0.842445	0.286416	0.938045	3.99801	2.13607
983	Q96ST3	Paired amphipathic helix protein Sin3a (SIN3A_HUMAN)	SIN3A	15	Single Protein	Q96ST3	35	13	35	44	16	13.83	77.93	145.085	2.42198	Deamidation of N(N183)	Deamidation of N(1)			100	Confident	1.35392	1.40669	1.3383	0.765864	0.671879	0.994625
984	Q96ST2	Protein IWS1 homolog (IWS1_HUMAN)	IWS1	2	Single Protein	Q96ST2	37	14	37	45	17	21.61	94.63	91.8992	3.52304	Oxidation of M(M563, M712)	Oxidation of M(2)			100	Confident	0.986656	0.958777	1.27656	1.27526	1.01421	0.963268
985	Q96T51	RUN and FYVE domain-containing protein 1 (RUFY1_HUMAN)	RUFY1	5	Single Protein	Q96T51	36	18	35	47	22	23.16	94.63	79.7673	3.97998	Oxidation of M(M399)	Oxidation of M(1)			100	Confident	0.882371	0.953126	0.945041	1.19873	1.07622	1.52434
986	O43272	Proline dehydrogenase 1, mitochondrial (PROD_HUMAN)	PRODH	22	Single Protein	O43272	19	10	18	24	12	18.67	82.67	67.9586	4.1874	Deamidation of N(N464, N471); Oxidation of M(M356, M494)	Deamidation of N(2); Oxidation of M(2)			100	Confident	1.79831	0.80863	1.37421	1.15699	1.13422	0.914929
987	P04798	Cytochrome P450 1A1 (CP1A1_HUMAN)	CYP1A1	15	Single Protein	P04798	5	3	5	6	4	6.64	81.05	58.1279	4.11842					100	Confident	0.2632	0.428663	0	2.53125	2.425	0.864633
988	O43237	Cytoplasmic dynein 1 light intermediate chain 2 (DC1L2_HUMAN)	DYNC1LI2	16	Single Protein	O43237	22	18	22	30	26	33.33	79.07	54.0655	8.89067	Deamidation of N(N326); Oxidation of M(M185, M364, M482)	Deamidation of N(1); Oxidation of M(3)	Deamidation of N (N485-{N485 N490})	Deamidation of N (1)	100	Confident	0.66691	0.841525	0.363756	1.1914	1.25031	1.73562
989	Q9NYY8	FAST kinase domain-containing protein 2 (FAKD2_HUMAN)	FASTKD2	2	Single Protein	Q9NYY8	18	9	18	20	9	15.49	93.38	81.41	2.75999	Oxidation of M(M453)	Oxidation of M(1)			100	Confident	1.07884	1.11947	0.608166	0.483676	0.763846	0.789747
990	P41732	Tetraspanin-7 (TSN7_HUMAN)	TSPAN7	X	Single Protein	P41732	2	1	2	3	2	6.02	47.79	27.5557	10.8712					100	Doubtful	0.680027	0.361447	0	1.21792	2.43631	1.32061
991	O43242	26S proteasome non-ATPase regulatory subunit 3 (PSMD3_HUMAN)	PSMD3	17	Single Protein	O43242	55	41	55	89	69	54.12	100	60.9395	8.87976	Oxidation of M(M37, M139, M192, M358)	Oxidation of M(4)	Deamidation of N (N125-{N124 N125})	Deamidation of N (1)	100	Confident	1.07757	1.12115	1.07903	1.072	1.01445	0.997232
992	Q9NYZ3	G2 and S phase-expressed protein 1 (GTSE1_HUMAN)	GTSE1	22	Single Protein	Q9NYZ3	10	1	10	12	1	1.81	81.67	76.5975	1.10006					100	Doubtful	4.38723	2.57329	2.99398	0.71298	0.753579	0.728537
993	Q96SZ6	CDK5 regulatory subunit-associated protein 1 (CK5P1_HUMAN)	CDK5RAP1	20	Single Protein	Q96SZ6	15	2	15	21	2	4.16	87.52	67.6456	1.84458					100	Confident	1.63018	1.41954	1.10883	0.519133	0.527181	1.31293
994	Q8WZA9	Immunity-related GTPase family Q protein (IRGQ_HUMAN)	IRGQ	19	Single Protein	Q8WZA9	27	18	27	40	24	34.51	55.86	62.6785	9.2743					100	Confident	1.13501	1.84927	2.04125	0.887826	1.1062	0.783753
995	Q96SZ5	2-aminoethanethiol dioxygenase (AEDO_HUMAN)	ADO	10	Single Protein	Q96SZ5	11	7	11	24	7	32.96	77.41	29.7319	6.3674					100	Confident	1.11393	1.07054	1.25336	1.04865	0.79093	0.931711
996	Q96SZ4	Zinc finger and SCAN domain-containing protein 10 (ZSC10_HUMAN)	ZSCAN10	16	Single Protein	Q96SZ4	6	1	6	11	1	1.52	95.86	80.3359	0.892185					100	Doubtful	2.23511	1.26189	2.05681	1.2039	1.05523	0.920732
997	Q8WZA0	Protein LZIC (LZIC_HUMAN)	LZIC	1	Single Protein	Q8WZA0	5	3	5	10	4	17.89	100	21.4811	7.37618					100	Confident	0.422278	0.709706	1.36642	1.40984	1.20663	1.89695
998	Q00613	Heat shock factor protein 1 (HSF1_HUMAN)	HSF1	8	Single Protein	Q00613	14	4	13	15	4	8.88	54.06	57.2247	4.71179					100	Confident	1.02701	1.21953	1.01971	1.07192	0.897944	1.10895
999	Q00610	Clathrin heavy chain 1 (CLH1_HUMAN)	CLTC	17	Single Protein	Q00610	274	236	219	451	379	60.12	88.66	191.493	4.59133	Deamidation of N(N258); Oxidation of M(M32, M55, M73, M95, M104, M181, M264, M535, M604, M1138, M1538, M1675)	Deamidation of N(1); Oxidation of M(12)	Deamidation of N (N17-{N17 N21 N24}, N24-{N21 N24}, N60-{N56 N60}, N355-{N355 N356}, N369-{N369 N376}, N572-{N572 N573}, N887-{N887 N888 N889}, N1091-{N1078 N1091}, N1145-{N1145 N1149}, N1191-{N1191 N1194 N1195}, N1194-{N1194 N1195}, N1459-{N1457 N1459 N1460}, N1469-{N1464 N1468 N1469}, N1489-{N1489 N1492}), Oxidation of M (M1596-{M1592 M1596})	Deamidation of N (14), Oxidation of M (1)	100	Confident	0.875004	0.828733	0	1.08584	1.35534	0.785068
1000	Q96SY0	von Willebrand factor A domain-containing protein 9 (VWA9_HUMAN)	VWA9	15	Single Protein	Q96SY0	10	6	10	10	5	15.83	86.87	57.434	2.96466					100	Confident	1.59406	1.2446	0	1.08748	0.685374	0.864633
1001	P04792	Heat shock protein beta-1 (HSPB1_HUMAN)	HSPB1	7	Single Protein	P04792	24	19	24	42	35	69.27	66.83	22.7685	32.0387	Oxidation of M(M169)	Oxidation of M(1)			100	Confident	1.02828	0.953563	1.87597	0.499695	0.592084	0.710239
1002	O43312	Metastasis suppressor protein 1 (MTSS1_HUMAN)	MTSS1	8	Single Protein	O43312	8	1	8	8	1	2.78	73.38	82.1999	1.10949					100	Doubtful	0	0.76304	2.57314	0	0.610911	0.869202
1003	O43310	CBP80/20-dependent translation initiation factor (CTIF_HUMAN)	CTIF	CHR_HG2213_PATCH	Single Protein	O43310	19	6	19	21	6	9.7	94.82	67.5444	2.79496					100	Confident	0.771252	0.725297	1.35994	1.54699	1.46065	1.00775
1004	O43314	Inositol hexakisphosphate and diphosphoinositol-pentakisphosphate kinase 2 (VIP2_HUMAN)	PPIP5K2	5	Single Protein	O43314	34	15	24	38	16	14.4	85.76	140.318	2.07427					100	Confident	0.955298	1.03769	0.816604	1.10167	1.04586	1.63158
1005	O43318	Mitogen-activated protein kinase kinase kinase 7 (M3K7_HUMAN)	MAP3K7	6	Single Protein	O43318	14	7	14	17	9	14.03	71.29	67.1533	5.67905	Deamidation of N(N205); Oxidation of M(M335)	Deamidation of N(1); Oxidation of M(1)			100	Confident	1.19309	1.367	1.00165	1.02431	1.16147	0.810058
1006	Q9NZW5	MAGUK p55 subfamily member 6 (MPP6_HUMAN)	MPP6	7	Single Protein	Q9NZW5	28	19	27	32	20	35.93	93.15	61.0787	4.65776			Deamidation of N (N179-{N179 N185 N186})	Deamidation of N (1)	100	Confident	2.19949	1.50107	0	1.17415	0.983565	0.774312
1007	O43324	Eukaryotic translation elongation factor 1 epsilon-1 (MCA3_HUMAN)	EEF1E1	6	Single Protein	O43324	14	11	14	23	20	43.1	100	19.7983	15.4571			Deamidation of N (N36-{N36 N37})	Deamidation of N (1)	100	Confident	1.19257	1.05074	0.754222	1.08007	1.01907	1.01377
1008	Q9UNK0	Syntaxin-8 (STX8_HUMAN)	STX8	17	Single Protein	Q9UNK0	11	7	11	11	7	26.27	87.29	26.89	7.10656	Deamidation of N(N122); Oxidation of M(M112)	Deamidation of N(1); Oxidation of M(1)			100	Confident	0.95308	0.866848	0	1.03077	1.0281	0.802203
1009	Q9UNL2	Translocon-associated protein subunit gamma (SSRG_HUMAN)	SSR3	3	Single Protein	Q9UNL2	4	1	4	6	2	7.57	66.49	21.0672	8.51098					100	Doubtful	0.659535	0.71593	0.432735	0.644607	1.26	1.02476
1010	O94804	Serine/threonine-protein kinase 10 (STK10_HUMAN)	STK10	5	Single Protein	O94804	24	9	22	26	7	11.16	93.39	112.065	1.12184	Oxidation of M(M558)	Oxidation of M(1)			100	Confident	1.07591	0.877277	0.476848	0.795737	0.997308	1.11298
1011	O94808	Glutamine--fructose-6-phosphate aminotransferase [isomerizing] 2 (GFPT2_HUMAN)	GFPT2	5	Single Protein	O94808	48	29	27	60	37	37.39	95.45	76.8818	5.18805	Deamidation of N(N466); Oxidation of M(M566)	Deamidation of N(1); Oxidation of M(1)	Deamidation of N (N120-{N113 N120 N125})	Deamidation of N (1)	100	Confident	1.01173	1.02197	0.774657	1.09308	1.23311	0.777156
1012	O43301	Heat shock 70 kDa protein 12A (HS12A_HUMAN)	HSPA12A	10	Single Protein	O43301	18	9	15	22	10	17.33	83.11	74.9315	3.64614	Deamidation of N(N128, N264)	Deamidation of N(2)			100	Confident	0.56113	0.660709	0	1.62442	0.994622	2.28321
1013	Q9UNM6	26S proteasome non-ATPase regulatory subunit 13 (PSD13_HUMAN)	PSMD13	11	Single Protein	Q9UNM6	19	17	19	33	29	38.03	92.02	42.9181	12.2515	Deamidation of N(N91); Oxidation of M(M87, M312)	Deamidation of N(1); Oxidation of M(2)			100	Confident	0.965245	0.871308	0.907218	1.20791	0.954027	0.988657
1014	Q5TBB1	Ribonuclease H2 subunit B (RNH2B_HUMAN)	RNASEH2B	13	Single Protein	Q5TBB1	14	8	14	19	10	26.28	89.1	35.1164	6.34591					100	Confident	2.16873	2.18334	1.98336	0.909947	0.89514	1.00573
1015	Q9NZZ3	Charged multivesicular body protein 5 (CHMP5_HUMAN)	CHMP5	9	Single Protein	Q9NZZ3	8	6	8	11	8	25.11	77.17	24.5554	17.032	Oxidation of M(M89)	Oxidation of M(1)			100	Confident	0.772294	1.10301	0	0.899114	0.983903	1.26606
1016	Q13888	General transcription factor IIH subunit 2 (TF2H2_HUMAN)	GTF2H2	5	Related Proteins	Q13888, Q6P1K8	3	1	0	3	1	2.28	80	44.3901	1.02347					100	Doubtful	2.44683	2.14466	2.22992	1.26936	0.664813	0.876766
1017	O94819	Kelch repeat and BTB domain-containing protein 11 (KBTBB_HUMAN)	KBTBD11	CHR_HSCHR8_8_CTG1	Single Protein	O94819	9	2	9	12	3	6.26	82.34	65.6788	1.89133					100	Confident	0.610618	0.842485	0.67791	1.69973	1.33925	1.33591
1018	O94817	Ubiquitin-like protein ATG12 (ATG12_HUMAN)	ATG12	5	Single Protein	O94817	2	1	2	2	1	7.14	37.86	15.1038	12.2044					100	Doubtful	0.92148	0.470795	0	1.14479	1.69305	2.04483
1019	O94822	E3 ubiquitin-protein ligase listerin (LTN1_HUMAN)	LTN1	21	Single Protein	O94822	25	6	25	27	5	3.45	79.45	200.423	0.8802					100	Confident	1.03244	1.32033	1.31824	1.04464	1.01118	1.19198
1020	Q9UNF0	Protein kinase C and casein kinase substrate in neurons protein 2 (PACN2_HUMAN)	PACSIN2	22	Single Protein	Q9UNF0	42	23	40	55	32	35.19	79.84	55.7039	8.14421	Deamidation of N(N225, N471, N480)	Deamidation of N(3)	Deamidation of N (N297-{N289 N297 N309}), Oxidation of M (M223-{M223 M226})	Deamidation of N (1), Oxidation of M (1)	100	Confident	0.687272	0.901801	0	0.780247	0.777489	1.07316
1021	P63092	Guanine nucleotide-binding protein G(s) subunit alpha isoforms short (GNAS2_HUMAN)	GNAS	20	Single Protein	P63092	40	17	7	53	25	43.4	100	45.6359	3.10539	Deamidation of N(N66, N69); Oxidation of M(M110, M221)	Deamidation of N(2); Oxidation of M(2)	Deamidation of N (N112-{N112 N121 N124})	Deamidation of N (1)	100	Confident	0.924938	0.837272	0.986185	1.14973	0.992981	1.83523
1022	Q9UNF1	Melanoma-associated antigen D2 (MAGD2_HUMAN)	MAGED2	X	Single Protein	Q9UNF1	56	39	51	89	55	56.77	83.5	64.9144	8.59822	Deamidation of N(N36, N342); Oxidation of M(M118, M503)	Deamidation of N(2); Oxidation of M(2)	Oxidation of M (M27-{M26 M27})	Oxidation of M (1)	100	Confident	1.03478	1.21789	0.492875	0.278247	0.817677	0.916085
1023	O94826	Mitochondrial import receptor subunit TOM70 (TOM70_HUMAN)	TOMM70A	3	Single Protein	O94826	27	17	27	42	26	27.47	88.16	67.412	5.69678	Oxidation of M(M273, M305, M462)	Oxidation of M(3)			100	Confident	0.941195	0.869746	0.817656	1.35725	0.886803	0.886127
1024	O94829	Importin-13 (IPO13_HUMAN)	IPO13	1	Single Protein	O94829	10	3	10	10	3	5.4	71.44	108.126	1.72364			Deamidation of N (N38-{N38 N41})	Deamidation of N (1)	100	Confident	1.72066	0.870003	0	0.992032	1.12813	0.994879
1025	O94830	Phospholipase DDHD2 (DDHD2_HUMAN)	DDHD2	8	Single Protein	O94830	22	8	21	28	9	14.49	73.14	80.9805	3.98546	Deamidation of N(N60, N477)	Deamidation of N(2)			100	Confident	0.813544	1.08377	0.783837	0.878646	1.0961	1.66109
1026	O94832	Unconventional myosin-Id (MYO1D_HUMAN)	MYO1D	17	Single Protein	O94832	28	11	25	32	11	12.03	96.92	116.129	1.99052					100	Confident	0.659077	0.893309	0.755065	1.18494	1.08005	1.22724
1027	Q9NZT2	Opioid growth factor receptor (OGFR_HUMAN)	OGFR	20	Single Protein	Q9NZT2	20	13	20	30	20	33.68	64.25	73.2801	7.10365					100	Confident	0.858338	0.768514	0	1.09401	1.45312	1.58055
1028	P63098	Calcineurin subunit B type 1 (CANB1_HUMAN)	PPP3R1	2	Single Protein	P63098	13	8	11	22	14	49.41	100	19.2876	19.5636	Deamidation of N(N67, N109)	Deamidation of N(2)			100	Confident	0.881589	0.790776	0.940768	1.23956	1.07157	1.48217
1029	O94842	TOX high mobility group box family member 4 (TOX4_HUMAN)	TOX4	14	Single Protein	O94842	4	2	4	4	2	4.99	43	66.1531	3.6339					100	Confident	0.928071	1.03279	1.42035	1.01826	0.890773	1.02683
1030	Q9UNH6	Sorting nexin-7 (SNX7_HUMAN)	SNX7	1	Single Protein	Q9UNH6	23	8	23	28	8	17.31	89.41	45.2736	5.23672					100	Confident	0.61431	0.778274	1.16029	1.18278	1.25058	1.48311
1031	Q9NZU0	Leucine-rich repeat transmembrane protein FLRT3 (FLRT3_HUMAN)	FLRT3	20	Single Protein	Q9NZU0	32	11	32	44	13	18.34	80.89	72.9575	4.05133	Deamidation of N(N601)	Deamidation of N(1)			100	Confident	0.518786	0.843463	1.84817	1.7618	1.01133	0.961401
1032	Q9UNH7	Sorting nexin-6 (SNX6_HUMAN)	SNX6	14	Single Protein	Q9UNH7	23	16	18	35	21	30.79	91.13	46.6198	8.93427	Oxidation of M(M117)	Oxidation of M(1)	Deamidation of N (N403-{N391 N397 N403})	Deamidation of N (1)	100	Confident	0.883659	0.781408	0.388	1.17971	1.03354	1.37916
1033	Q9NZU5	LIM and cysteine-rich domains protein 1 (LMCD1_HUMAN)	LMCD1	3	Single Protein	Q9NZU5	23	12	23	29	16	42.47	100	40.8061	6.19568	Deamidation of N(N229)	Deamidation of N(1)			100	Confident	0.676499	0.89748	3.81695	0	0.290605	0.896646
1034	O94855	Protein transport protein Sec24D (SC24D_HUMAN)	SEC24D	4	Single Protein	O94855	33	17	32	44	20	19.19	55.72	112.936	3.98982			Oxidation of M (M972-{M972 M974})	Oxidation of M (1)	100	Confident	1.13145	0.720925	0.459474	1.03528	1.28949	1.712
1035	Q09028	Histone-binding protein RBBP4 (RBBP4_HUMAN)	RBBP4	1	Single Protein	Q09028	21	15	7	29	21	36.94	47.76	47.6261	10.8584					100	Confident	1.81329	2.0733	1.63573	0.71983	0.551889	0.706831
1036	Q9UNI6	Dual specificity protein phosphatase 12 (DUS12_HUMAN)	DUSP12	1	Single Protein	Q9UNI6	7	3	7	8	4	11.76	82.35	37.6629	4.8844					100	Confident	1.08118	1.79772	2.37276	0.974988	0.749093	0.875721
1037	Q9NZV5	Selenoprotein N (SELN_HUMAN)	SEPN1	1	Single Protein	Q9NZV5	3	3	3	6	4	4.75	55.76	65.7729	4.20412					100	Confident	1.5163	1.96577	0.696356	0	0	0.306506
1038	Q00688	Peptidyl-prolyl cis-trans isomerase FKBP3 (FKBP3_HUMAN)	FKBP3	14	Single Protein	Q00688	11	8	11	18	14	38.84	100	25.1613	16.3909	Deamidation of N(N148)	Deamidation of N(1)			100	Confident	1.68781	1.41149	1.01835	1.18457	1.01058	0.806449
1039	O94864	STAGA complex 65 subunit gamma (ST65G_HUMAN)	SUPT7L	2	Single Protein	O94864	2	1	2	4	1	4.35	49.03	46.1637	2.77611			Deamidation of N (N87-{N78 N87})	Deamidation of N (1)	100	Doubtful	1.11322	1.45738	1.30219	1.06396	1.02562	0.964215
1040	Q6ZNE5	Beclin 1-associated autophagy-related key regulator (BAKOR_HUMAN)	ATG14	14	Single Protein	Q6ZNE5	5	1	5	5	1	4.88	75.41	55.2746	1.74349					100	Doubtful	0.92148	0.8045	0.767672	0	0.3654	1.01144
1041	O94874	E3 UFM1-protein ligase 1 (UFL1_HUMAN)	UFL1	6	Single Protein	O94874	33	22	33	81	28	29.47	85.77	89.5398	4.13355			Deamidation of N (N754-{N754 N755})	Deamidation of N (1)	100	Confident	0.849953	0.898582	1.02974	1.14302	1.11993	1.39505
1042	Q9NZP8	Complement C1r subcomponent-like protein (C1RL_HUMAN)	C1RL	12	Single Protein	Q9NZP8	10	1	10	10	3	2.87	67.35	53.4643	1.97206					100	Doubtful	0.92148	0.822625	0	1.00472	1.12407	1.13182
1043	O94885	SAM and SH3 domain-containing protein 1 (SASH1_HUMAN)	SASH1	6	Single Protein	O94885	18	4	17	20	4	5.13	76.58	136.568	1.41107					100	Confident	1.09092	0.698263	1.56605	0.679861	0.877491	1.50132
1044	O94888	UBX domain-containing protein 7 (UBXN7_HUMAN)	UBXN7	3	Single Protein	O94888	16	10	16	21	14	29.65	76.69	54.8282	6.83454	Oxidation of M(M394)	Oxidation of M(1)			100	Confident	1.00287	0.887607	0.192056	0.378609	0.575734	0.752052
1045	O94886	CSC1-like protein 1 (CSCL1_HUMAN)	TMEM63A	1	Single Protein	O94886	15	6	15	18	6	7.06	60.1	92.066	2.91313					100	Confident	0.620214	0.715449	1.01932	1.45046	1.46088	1.14349
1046	Q5TAX3	Terminal uridylyltransferase 4 (TUT4_HUMAN)	ZCCHC11	1	Single Protein	Q5TAX3	49	14	46	62	15	10.4	87.53	185.048	1.44573					100	Confident	1.03796	2.09263	1.04613	0.87603	0.80372	1.10853
1047	O94887	FERM, RhoGEF and pleckstrin domain-containing protein 2 (FARP2_HUMAN)	FARP2	2	Single Protein	O94887	17	1	16	19	1	1.33	84.63	119.813	0.659362					100	Doubtful	0.72318	0.739687	0	0.831119	1.46995	0.958158
1048	Q9NZQ3	NCK-interacting protein with SH3 domain (SPN90_HUMAN)	NCKIPSD	3	Single Protein	Q9NZQ3	24	8	24	24	8	12.19	63.3	78.9101	3.61729	Oxidation of M(M702)	Oxidation of M(1)			100	Confident	0.88743	0.797088	0.633349	0.248894	0.660943	0.997904
1049	Q9UNE7	E3 ubiquitin-protein ligase CHIP (CHIP_HUMAN)	STUB1	16	Single Protein	Q9UNE7	8	5	8	11	6	19.8	100	34.8342	5.58597					100	Confident	1.15555	0.982217	0.425389	1.13048	0.820918	0.931607
1050	Q9NZR1	Tropomodulin-2 (TMOD2_HUMAN)	TMOD2	15	Single Protein	Q9NZR1	9	2	6	9	2	6.55	89.74	39.5707	2.73792	Oxidation of M(M249)	Oxidation of M(1)			100	Confident	0.798834	0.848224	0.896114	1.13017	1.31314	0.969132
1051	Q9NZJ6	Ubiquinone biosynthesis O-methyltransferase, mitochondrial (COQ3_HUMAN)	COQ3	6	Single Protein	Q9NZJ6	4	2	4	7	3	9.49	72.09	41.028	6.07927					100	Confident	0.963618	0.93751	0.217328	0.742931	0.786452	0.623249
1052	Q9NZJ9	Diphosphoinositol polyphosphate phosphohydrolase 2 (NUDT4_HUMAN)	NUDT4	12	Single Protein	Q9NZJ9	13	8	6	23	17	31.67	80	20.2932	30.9567	Oxidation of M(M53)	Oxidation of M(1)			100	Confident	0.66977	0.996048	0	0.453126	0.530303	0.848666
1053	P53680	AP-2 complex subunit sigma (AP2S1_HUMAN)	AP2S1	19	Single Protein	P53680	8	5	8	11	7	28.87	66.2	17.0067	26.0339	Oxidation of M(M137)	Oxidation of M(1)			100	Confident	0.820335	0.899767	0	1.14505	1.15654	0.989907
1054	P63000	Ras-related C3 botulinum toxin substrate 1 (RAC1_HUMAN)	RAC1	7	Single Protein	P63000	15	10	5	23	17	35.42	73.96	21.4362	24.914	Oxidation of M(M145)	Oxidation of M(1)			100	Confident	0.784158	0.924046	1.17096	1.13553	1.20082	1.53695
1055	P63010	AP-2 complex subunit beta (AP2B1_HUMAN)	AP2B1	17	Single Protein	P63010	80	63	49	107	85	44.29	70.01	104.486	5.68151	Deamidation of N(N56, N278); Oxidation of M(M41, M58, M279, M797, M886)	Deamidation of N(2); Oxidation of M(5)	Deamidation of N (N789-{N779 N789}, N870-{N870 N871 N872})	Deamidation of N (2)	100	Confident	0.944033	0.952252	0	1.12161	1.12017	0.914723
1056	Q6ZNJ1	Neurobeachin-like protein 2 (NBEL2_HUMAN)	NBEAL2	3	Single Protein	Q6ZNJ1	43	16	43	52	18	9.19	63.8	302.326	1.20077					100	Confident	0.912241	0.737991	0.585896	0.929658	1.18704	1.67957
1057	Q9NZL4	Hsp70-binding protein 1 (HPBP1_HUMAN)	HSPBP1	19	Single Protein	Q9NZL4	21	13	21	32	21	46.69	81.22	39.4485	11.5952	Oxidation of M(M107)	Oxidation of M(1)	Oxidation of M (M70-{M54 M70})	Oxidation of M (1)	100	Confident	1.08015	1.05154	1.29039	0.300362	0.860995	0.792773
1058	Q6SZW1	Sterile alpha and TIR motif-containing protein 1 (SARM1_HUMAN)	SARM1	17	Single Protein	Q6SZW1	8	1	8	9	1	1.8	95.72	79.3382	0.933383					100	Doubtful	1.0672	0.967768	0.874061	1.08384	0.753731	1.10408
1059	Q9NZL9	Methionine adenosyltransferase 2 subunit beta (MAT2B_HUMAN)	MAT2B	5	Single Protein	Q9NZL9	22	17	22	29	22	41.32	80.84	37.5282	10.3874			Deamidation of N (N113-{N104 N113 N119})	Deamidation of N (1)	100	Confident	1.15335	0.861905	0.525898	0.912691	1.18762	0.816683
1060	Q9NZM1	Myoferlin (MYOF_HUMAN)	MYOF	10	Single Protein	Q9NZM1	93	47	86	114	59	26.78	87.68	234.561	1.74791	Deamidation of N(N1218, N1511); Oxidation of M(M373)	Deamidation of N(2); Oxidation of M(1)			100	Confident	0.442172	0.50275	1.60089	1.42165	1.43899	2.02858
1061	Q9NZM3	Intersectin-2 (ITSN2_HUMAN)	ITSN2	2	Single Protein	Q9NZM3	31	12	29	33	13	9.43	82.62	193.34	1.38477					100	Confident	0.78954	0.70593	0.551299	1.26499	1.41772	1.24537
1062	Q9NZM5	Glioma tumor suppressor candidate region gene 2 protein (GSCR2_HUMAN)	GLTSCR2	19	Single Protein	Q9NZM5	7	3	7	10	3	8.16	72.18	54.3564	3.43728					100	Confident	3.21738	3.49324	1.55586	1.33581	0.908271	0.829392
1063	P63027	Vesicle-associated membrane protein 2 (VAMP2_HUMAN)	VAMP2	17	Single Protein	P63027	4	3	3	5	4	28.45	74.14	12.6547	11.1523	Oxidation of M(M46)	Oxidation of M(1)			100	Confident	0.824302	0.89544	0	1.28743	1.21814	1.08033
1064	Q9UNA4	DNA polymerase iota (POLI_HUMAN)	POLI	18	Single Protein	Q9UNA4	10	3	10	11	3	6.76	80.54	82.9536	1.89435	Deamidation of N(N692)	Deamidation of N(1)			100	Confident	1.28695	1.0523	0.953297	0.476724	0.329422	1.06208
1065	Q9NZN3	EH domain-containing protein 3 (EHD3_HUMAN)	EHD3	2	Single Protein	Q9NZN3	28	20	8	35	24	30.28	82.24	60.8487	4.0886	Deamidation of N(N57); Oxidation of M(M230)	Deamidation of N(1); Oxidation of M(1)			100	Confident	0.765534	0.972368	0.522991	1.15338	1.46971	1.67337
1066	Q9NZN4	EH domain-containing protein 2 (EHD2_HUMAN)	EHD2	19	Single Protein	Q9NZN4	10	7	6	11	8	13.81	87.85	61.1227	2.86656	Deamidation of N(N459)	Deamidation of N(1)			100	Confident	0.919372	0.8637	0	1.02777	0.992961	1.15467
1067	Q9NZN5	Rho guanine nucleotide exchange factor 12 (ARHGC_HUMAN)	ARHGEF12	11	Single Protein	Q9NZN5	14	5	14	16	6	6.09	76.23	173.125	1.4916	Deamidation of N(N1154)	Deamidation of N(1)			100	Confident	0.714081	0.776895	0.724115	1.03034	1.24492	1.11256
1068	Q9NZN8	CCR4-NOT transcription complex subunit 2 (CNOT2_HUMAN)	CNOT2	12	Single Protein	Q9NZN8	24	10	24	30	12	15.74	58.15	59.6999	5.72954			Deamidation of N (N327-{N327})	Deamidation of N (1)	100	Confident	1.59165	1.86709	1.345	1.01025	0.976331	0.957472
1069	Q9ULW3	Activator of basal transcription 1 (ABT1_HUMAN)	ABT1	6	Single Protein	Q9ULW3	4	1	4	5	2	4.04	88.24	31.06	5.39029					100	Doubtful	1.12325	1.84398	0.767199	1.19195	0.684104	0.928757
1070	P63208	S-phase kinase-associated protein 1 (SKP1_HUMAN)	SKP1	5	Single Protein	P63208	18	13	18	54	43	57.67	100	18.6462	38.7855	Deamidation of N(N77); Oxidation of M(M30, M36)	Deamidation of N(1); Oxidation of M(2)	Deamidation of N (N49-{N49 N51})	Deamidation of N (1)	100	Confident	0.981577	0.706964	0	0.601549	0.972915	1.34193
1071	P63218	Guanine nucleotide-binding protein G(I)/G(S)/G(O) subunit gamma-5 (GBG5_HUMAN)	GNG5	1	Single Protein	P63218	4	3	4	4	3	67.65	100	7.31381	17.4392					100	Confident	1.91061	0.8943	2.53175	1.31483	0.916836	0.612214
1072	Q9ULX3	RNA-binding protein NOB1 (NOB1_HUMAN)	NOB1	16	Single Protein	Q9ULX3	11	4	11	12	4	16.26	77.43	46.6458	3.86124					100	Confident	1.2757	0.870714	0.517434	0.409764	0.204297	0.580871
1073	Q9ULX7	Carbonic anhydrase 14 (CAH14_HUMAN)	CA14	1	Single Protein	Q9ULX7	1	1	1	1	1	3.86	41.54	37.6441	4.62025					100	Doubtful	0.972533	0.982824	1.16263	0.895342	1.20965	0.826942
1074	Q9ULX6	A-kinase anchor protein 8-like (AKP8L_HUMAN)	AKAP8L	19	Single Protein	Q9ULX6	37	14	37	45	19	24.61	70.12	71.6037	6.5269	Deamidation of N(N254, N358)	Deamidation of N(2)			100	Confident	1.08664	1.01975	1.25715	1.24317	0.729239	0.883607
1075	Q9NYF8	Bcl-2-associated transcription factor 1 (BCLF1_HUMAN)	BCLAF1	6	Single Protein	Q9NYF8	55	29	51	79	46	26.85	96.63	106.059	4.9804	Deamidation of N(N279, N560); Oxidation of M(M551, M905)	Deamidation of N(2); Oxidation of M(2)			100	Confident	2.2288	1.99372	1.52733	1.12523	0.894876	0.910478
1076	P63220	40S ribosomal protein S21 (RS21_HUMAN)	RPS21	20	Single Protein	P63220	5	3	5	10	4	44.58	100	9.10557	16.8852					100	Confident	1.64829	1.40662	1.30156	1.0767	0.897616	0.502323
1077	Q9NYG2	Palmitoyltransferase ZDHHC3 (ZDHC3_HUMAN)	ZDHHC3	CHR_HG2066_PATCH	Single Protein	Q9NYG2	2	2	2	2	2	8.03	61.87	34.1472	5.2446					100	Confident	1.04783	0.86773	0.720164	0.932363	1.06959	1.29037
1078	Q86YD1	Prostate tumor-overexpressed gene 1 protein (PTOV1_HUMAN)	PTOV1	19	Single Protein	Q86YD1	7	2	7	26	2	7.21	100	46.8386	2.33234					100	Confident	1.14238	1.27012	0.971872	0.883088	0.881254	1.32299
1079	Q9ULZ3	Apoptosis-associated speck-like protein containing a CARD (ASC_HUMAN)	PYCARD	16	Single Protein	Q9ULZ3	3	3	3	4	4	15.38	76.92	21.6133	10.0619					100	Confident	1.80236	1.01519	0.31999	0.465813	0.727394	1.22933
1080	Q9ULR5	Polyadenylate-binding protein-interacting protein 2B (PAI2B_HUMAN)	PAIP2B	2	Single Protein	Q9ULR5	13	2	13	16	3	17.89	75.61	14.2284	13.147					100	Confident	2.27533	1.01847	0.388403	1.17138	0.726954	0.874347
1081	Q9ULR3	Protein phosphatase 1H (PPM1H_HUMAN)	PPM1H	12	Single Protein	Q9ULR3	14	6	12	16	6	17.7	73.54	56.4126	3.84643	Deamidation of N(N85)	Deamidation of N(1)			100	Confident	1.06068	0.895435	1.01973	0.944464	1.02662	1.14202
1082	Q9UM47	Neurogenic locus notch homolog protein 3 (NOTC3_HUMAN)	NOTCH3	19	Single Protein	Q9UM47	27	3	24	33	3	1.12	57.04	243.468	0.687327					100	Confident	1.14637	1.57591	1.14373	0.973233	0.335729	1.47814
1083	Q96SB4	SRSF protein kinase 1 (SRPK1_HUMAN)	SRPK1	6	Single Protein	Q96SB4	27	12	22	39	20	25.04	72.67	74.2784	8.02711	Deamidation of N(N266); Oxidation of M(M343)	Deamidation of N(1); Oxidation of M(1)	Deamidation of N (N218-{N218 N224})	Deamidation of N (1)	100	Confident	0.751494	0.91578	0.740538	0.463661	0.828717	0.617508
1084	Q96SB3	Neurabin-2 (NEB2_HUMAN)	PPP1R9B	17	Single Protein	Q96SB3	12	8	11	16	7	12.52	79.51	89.1377	2.2					100	Confident	0.822797	0.916574	0.670963	1.05303	0.977338	1.57075
1085	Q96SB8	Structural maintenance of chromosomes protein 6 (SMC6_HUMAN)	SMC6	2	Single Protein	Q96SB8	15	1	15	18	2	0.92	97.34	126.246	0.592882					100	Doubtful	3.14517	2.57653	1.78567	0.949792	1.19671	0.836599
1086	Q9UM54	Unconventional myosin-VI (MYO6_HUMAN)	MYO6	6	Single Protein	Q9UM54	62	38	57	90	57	29.68	91.34	149.596	3.84086	Oxidation of M(M395, M770)	Oxidation of M(2)			100	Confident	0.858354	0.883432	0.802155	1.09079	1.20601	1.37648
1087	Q9ULT8	E3 ubiquitin-protein ligase HECTD1 (HECD1_HUMAN)	HECTD1	14	Single Protein	Q9ULT8	104	40	104	160	46	21.88	73.52	289.203	2.03445	Deamidation of N(N636, N1514); Oxidation of M(M1564)	Deamidation of N(2); Oxidation of M(1)	Deamidation of N (N1990-{N1990 N1993})	Deamidation of N (1)	100	Confident	1.46987	0.966714	0.989956	0.77084	0.866752	0.930008
1088	Q9NYB0	Telomeric repeat-binding factor 2-interacting protein 1 (TE2IP_HUMAN)	TERF2IP	16	Single Protein	Q9NYB0	8	5	8	9	6	23.31	72.43	44.2328	6.67853					100	Confident	0.996283	1.18532	1.75003	1.17887	0.486725	1.09624
1089	Q9NYB9	Abl interactor 2 (ABI2_HUMAN)	ABI2	2	Single Protein	Q9NYB9	9	7	6	11	9	15.01	53.02	55.6287	6.57932					100	Confident	1.16135	1.00274	1.22417	0.930173	0.950733	1.35071
1090	Q9ULU4	Protein kinase C-binding protein 1 (PKCB1_HUMAN)	ZMYND8	20	Single Protein	Q9ULU4	17	2	17	21	2	1.43	86.93	131.61	0.941078					60	Confident	1.54153	1.04798	0.889548	0.890226	0.933739	0.968325
1091	Q9NYC9	Dynein heavy chain 9, axonemal (DYH9_HUMAN)	DNAH9	17	Single Protein	Q9NYC9	54	2	48	54	3	0.45	85	511.551	0.239746	Deamidation of N(N1098)	Deamidation of N(1)			51.4286	Confident	1.62068	1.45373	0.705878	1.07182	0.950115	0.949847
1092	Q5TA45	Integrator complex subunit 11 (INT11_HUMAN)	CPSF3L	1	Single Protein	Q5TA45	14	6	14	15	6	11.33	81.17	67.6186	3.06527					100	Confident	1.18883	1.12138	1.35594	0.931669	0.844342	0.970759
1093	Q9ULV0	Unconventional myosin-Vb (MYO5B_HUMAN)	MYO5B	18	Single Protein	Q9ULV0	36	4	0	40	4	2.27	87.88	213.538	0.787111					99.7608	Confident	0.946334	0.899513	0.906161	1.06926	1.08651	2.03931
1094	Q9ULV4	Coronin-1C (COR1C_HUMAN)	CORO1C	12	Single Protein	Q9ULV4	19	13	16	26	19	24.47	71.52	53.2151	7.77695	Deamidation of N(N306)	Deamidation of N(1)			100	Confident	0.885982	1.3999	1.43814	0.941719	1.03895	1.12212
1095	Q86YH6	Decaprenyl-diphosphate synthase subunit 2 (DLP1_HUMAN)	PDSS2	6	Single Protein	Q86YH6	4	1	4	4	1	3.01	100	44.1007	1.62114					100	Doubtful	1.7471	0.894413	0.787144	0.715875	0.949495	1.021
1096	Q9ULV3	Cip1-interacting zinc finger protein (CIZ1_HUMAN)	CIZ1	9	Single Protein	Q9ULV3	5	2	5	5	2	3.56	62.47	99.9828	1.56492					100	Confident	0.918052	0.691661	0.499106	1.89342	3.1317	1.03056
1097	O43396	Thioredoxin-like protein 1 (TXNL1_HUMAN)	TXNL1	18	Single Protein	O43396	27	21	27	47	34	62.98	88.58	32.2307	13.4015	Deamidation of N(N187); Oxidation of M(M47, M275)	Deamidation of N(1); Oxidation of M(2)	Deamidation of N (N109-{N109 N114}), Oxidation of M (M124-{M124 M127})	Deamidation of N (1), Oxidation of M (1)	100	Confident	1.45571	1.68187	1.60073	1.13344	0.773012	0.924073
1098	O43395	U4/U6 small nuclear ribonucleoprotein Prp3 (PRPF3_HUMAN)	PRPF3	1	Single Protein	O43395	32	16	32	37	20	27.96	90.34	77.4809	3.91674	Deamidation of N(N308)	Deamidation of N(1)	Deamidation of N (N197-{N185 N197})	Deamidation of N (1)	100	Confident	1.22419	1.41636	1.65655	1.27503	0.669568	0.769897
1099	O43399	Tumor protein D54 (TPD54_HUMAN)	TPD52L2	20	Single Protein	O43399	22	17	22	42	34	56.8	100	22.2243	25.6704	Deamidation of N(N184, N188); Oxidation of M(M22)	Deamidation of N(2); Oxidation of M(1)			100	Confident	0.95641	0.782111	0.661522	0.915115	0.687843	1.97693
1100	Q96S66	Chloride channel CLIC-like protein 1 (CLCC1_HUMAN)	CLCC1	1	Single Protein	Q96S66	24	15	24	28	18	32.67	80.94	61.9831	5.23711					100	Confident	0.864831	0.712734	0	1.21258	1.38007	1.03735
1101	Q96RU2	Ubiquitin carboxyl-terminal hydrolase 28 (UBP28_HUMAN)	USP28	11	Single Protein	Q96RU2	35	16	34	42	20	21.73	87.28	122.414	2.68305					100	Confident	1.67377	1.1483	0	0.506494	0.629941	0.769787
1102	Q96RU3	Formin-binding protein 1 (FNBP1_HUMAN)	FNBP1	9	Single Protein	Q96RU3	23	8	23	28	12	17.99	89.47	71.2623	4.96342					100	Confident	1.08746	1.28881	1.69175	0.918752	1.09185	1.10083
1103	P28838	Cytosol aminopeptidase (AMPL_HUMAN)	LAP3	4	Single Protein	P28838	65	42	65	93	59	62.62	86.71	56.1308	8.6653	Deamidation of N(N113, N208, N488); Oxidation of M(M245)	Deamidation of N(3); Oxidation of M(1)	Deamidation of N (N410-{N410 N416}), Oxidation of M (M203-{M203 M210})	Deamidation of N (1), Oxidation of M (1)	100	Confident	1.09132	0.922415	0.472357	0.971377	0.949357	0.989926
1104	Q9UM00	Transmembrane and coiled-coil domain-containing protein 1 (TMCO1_HUMAN)	TMCO1	1	Single Protein	Q9UM00	7	4	7	10	5	17.02	82.98	21.1612	12.7847					100	Confident	0.676274	0.796412	0.882739	2.00549	1.01691	1.42537
1105	P14209	CD99 antigen (CD99_HUMAN)	CD99	X	Single Protein	P14209	6	4	6	8	6	21.08	30.27	18.8363	41.3897			Deamidation of N (N64-{N64 N71}, N171-{N171 N173})	Deamidation of N (2)	100	Confident	0.286992	1.26831	0.577572	0.150705	0.210865	1.77262
1106	P53816	HRAS-like suppressor 3 (HRSL3_HUMAN)	PLA2G16	11	Single Protein	P53816	3	1	3	4	1	8.64	78.4	17.9252	5.09318					100	Doubtful	1.65536	0.83666	1.06167	1.11865	1.49388	0.725409
1107	P53814	Smoothelin (SMTN_HUMAN)	SMTN	22	Single Protein	P53814	9	2	9	10	2	2.29	83.32	98.9982	1.22198					51.4286	Confident	1.61835	1.30666	1.44881	0.732463	1.06354	0.935934
1108	Q96S55	ATPase WRNIP1 (WRIP1_HUMAN)	WRNIP1	6	Single Protein	Q96S55	18	11	18	28	15	17.89	68.27	72.0878	6.79586					100	Confident	1.03348	1.2222	1.06163	1.07937	0.699172	1.22617
1109	P16870	Carboxypeptidase E (CBPE_HUMAN)	CPE	4	Single Protein	P16870	12	8	10	12	8	15.55	76.68	53.1171	4.7405					100	Confident	0.743676	1.66718	1.3959	1.21189	1.08308	1.87675
1110	Q96RT1	Protein LAP2 (LAP2_HUMAN)	ERBB2IP	5	Single Protein	Q96RT1	40	13	36	43	15	11.69	85.76	158.2	1.75333			Deamidation of N (N378-{N374 N378})	Deamidation of N (1)	100	Confident	0.664809	0.908019	0.991466	1.1695	1.27833	1.29335
1111	Q96S52	GPI transamidase component PIG-S (PIGS_HUMAN)	PIGS	17	Single Protein	Q96S52	12	6	12	14	6	12.61	70.81	61.6172	4.03243					100	Confident	0.93675	1.06661	1.37147	0.909914	0.952771	1.28116
1112	Q96S59	Ran-binding protein 9 (RANB9_HUMAN)	RANBP9	6	Single Protein	Q96S59	13	5	11	14	6	9.19	57.75	77.798	4.99338					100	Confident	1.19197	1.25098	0.98572	0.677038	0.902067	1.01167
1113	Q9ULP0	Protein NDRG4 (NDRG4_HUMAN)	NDRG4	16	Single Protein	Q9ULP0	4	1	4	4	1	2.56	67.05	38.4341	2.74082					100	Doubtful	1.15203	1.18206	1.4923	0.625222	1.7801	0.648302
1114	Q9UM13	Anaphase-promoting complex subunit 10 (APC10_HUMAN)	ANAPC10	4	Single Protein	Q9UM13	3	1	3	5	1	4.86	100	21.2387	3.4964					100	Doubtful	2.15044	2.07134	2.08373	0.794119	1.12402	0.890815
1115	O43379	WD repeat-containing protein 62 (WDR62_HUMAN)	WDR62	19	Single Protein	O43379	25	4	25	29	4	3.56	65.61	165.849	1.24474					100	Confident	3.81275	1.26326	0	0.284147	0.697706	0.864633
1116	Q9ULP9	TBC1 domain family member 24 (TBC24_HUMAN)	TBC1D24	16	Single Protein	Q9ULP9	11	6	11	14	8	12.52	76.39	62.8789	5.23695					100	Confident	0.936422	1.13327	1.40477	0.870536	1.09109	1.14734
1117	Q96S44	TP53-regulating kinase (PRPK_HUMAN)	TP53RK	20	Single Protein	Q96S44	9	6	9	13	9	23.32	70.75	28.1428	10.2648					100	Confident	0.945637	1.08271	1.0657	1.12922	0.585556	1.10943
1118	Q96RS6	NudC domain-containing protein 1 (NUDC1_HUMAN)	NUDCD1	8	Single Protein	Q96RS6	32	18	32	35	19	34.82	87.82	66.7133	4.10672	Deamidation of N(N242, N484)	Deamidation of N(2)	Deamidation of N (N553-{N553 N563})	Deamidation of N (1)	100	Confident	1.17602	1.3175	0.470596	0.71372	0.881465	0.926395
1119	Q96RS0	Trimethylguanosine synthase (TGS1_HUMAN)	TGS1	8	Single Protein	Q96RS0	26	9	26	30	8	13.72	83.59	96.5597	1.53442	Deamidation of N(N435)	Deamidation of N(1)	Deamidation of N (N829-{N808 N829 N832 N833}), Oxidation of M (M782-{M782 M783})	Deamidation of N (1), Oxidation of M (1)	100	Confident	1.7913	1.01549	0.808108	0.748932	0.75379	0.803935
1120	Q00536	Cyclin-dependent kinase 16 (CDK16_HUMAN)	CDK16	X	Single Protein	Q00536	15	8	9	19	9	22.98	87.9	55.681	4.46306					100	Confident	0.96973	1.2765	0.607798	0.890831	1.02009	1.84534
1121	Q00535	Cyclin-dependent-like kinase 5 (CDK5_HUMAN)	CDK5	7	Single Protein	Q00535	11	8	9	17	9	32.88	87.67	33.2832	7.95909	Oxidation of M(M241)	Oxidation of M(1)			100	Confident	0.971927	1.11147	1.60003	1.13107	1.02445	1.51866
1122	Q00534	Cyclin-dependent kinase 6 (CDK6_HUMAN)	CDK6	7	Single Protein	Q00534	8	5	6	10	6	19.33	100	36.915	5.52256					100	Confident	1.25757	1.96854	2.44291	0	0.341129	0.822363
1123	Q00537	Cyclin-dependent kinase 17 (CDK17_HUMAN)	CDK17	12	Single Protein	Q00537	13	5	9	15	5	9.94	88.53	59.5446	3.04025					100	Confident	1.18645	1.66898	1.25685	0.673127	0.756123	1.21954
1124	Q9UM22	Mammalian ependymin-related protein 1 (EPDR1_HUMAN)	EPDR1	7	Single Protein	Q9UM22	2	2	2	2	2	9.38	63.39	25.4206	6.83276					100	Confident	1.05356	0.809962	0	0.833051	1.36687	5.7582
1125	Q86XZ4	Spermatogenesis-associated serine-rich protein 2 (SPAS2_HUMAN)	SPATS2	12	Single Protein	Q86XZ4	13	4	13	14	4	10.46	87.71	59.5076	2.81919			Deamidation of N (N94-{N89 N94}, N431-{N419 N431})	Deamidation of N (2)	100	Confident	0.863303	1.26694	0.655851	0.989955	1.12652	0.841092
1126	Q8WXX5	DnaJ homolog subfamily C member 9 (DNJC9_HUMAN)	DNAJC9	10	Single Protein	Q8WXX5	14	8	14	16	10	36.15	100	29.8911	9.66401			Deamidation of N (N176-{N161 N176})	Deamidation of N (1)	100	Confident	1.01068	1.34524	1.02038	0.924539	0.940994	0.932231
1127	Q96RR4	Calcium/calmodulin-dependent protein kinase kinase 2 (KKCC2_HUMAN)	CAMKK2	12	Single Protein	Q96RR4	10	5	10	11	5	12.76	87.76	64.7047	2.86228					100	Confident	0.92148	1.49034	0	1.00437	0.583397	1.04569
1128	P28827	Receptor-type tyrosine-protein phosphatase mu (PTPRM_HUMAN)	PTPRM	18	Single Protein	P28827	22	2	22	22	4	1.86	70.45	163.578	0.921416					100	Confident	0.652545	1.2014	0.810192	1.47031	1.03091	1.63313
1129	Q9ULR0	Pre-mRNA-splicing factor ISY1 homolog (ISY1_HUMAN)	ISY1	3	Single Protein	Q9ULR0	8	3	8	11	5	16.14	100	32.9719	6.05225					100	Confident	1.39469	1.0776	0.910068	0.504909	0.75712	1.13815
1130	O43390	Heterogeneous nuclear ribonucleoprotein R (HNRPR_HUMAN)	HNRNPR	CHR_HSCHR1_4_CTG3	Single Protein	O43390	56	34	40	86	50	48.18	92.58	70.8992	5.09359	Deamidation of N(N395)	Deamidation of N(1)	Oxidation of M (M391-{M391 M394})	Oxidation of M (1)	100	Confident	0.90634	0.924341	1.04307	1.55602	0.580888	0.844111
1131	Q96S38	Ribosomal protein S6 kinase delta-1 (KS6C1_HUMAN)	RPS6KC1	1	Single Protein	Q96S38	18	3	18	20	3	3	85.08	118.609	1.26695					100	Confident	1.04143	1.23387	0.793119	0.960289	1.00864	0.976886
1132	O43353	Receptor-interacting serine/threonine-protein kinase 2 (RIPK2_HUMAN)	RIPK2	8	Single Protein	O43353	18	8	17	19	8	18.89	80.56	61.1562	4.02073	Deamidation of N(N197)	Deamidation of N(1)			100	Confident	0.847755	1.2653	2.83771	0.629961	0.782654	0.925711
1133	Q8WYA6	Beta-catenin-like protein 1 (CTBL1_HUMAN)	CTNNBL1	20	Single Protein	Q8WYA6	23	11	23	29	13	19.01	71.4	65.1321	5.09495	Oxidation of M(M387)	Oxidation of M(1)			100	Confident	1.33941	1.63087	1.60031	1.17471	0.736351	0.944481
1134	Q9ULJ6	Zinc finger MIZ domain-containing protein 1 (ZMIZ1_HUMAN)	ZMIZ1	10	Single Protein	Q9ULJ6	5	2	4	7	4	3.19	38.24	115.409	4.86183			Deamidation of N (N726-{N712 N722 N726})	Deamidation of N (1)	100	Confident	0.864756	1.06218	0.522317	1.02207	0.846311	1.31261
1135	Q9ULJ3	Zinc finger and BTB domain-containing protein 21 (ZBT21_HUMAN)	ZBTB21	21	Single Protein	Q9ULJ3	13	5	13	13	5	7.97	86.96	118.796	1.5433					100	Confident	1.12566	1.91112	1.60773	1.08374	0.857549	0.964745
1136	Q9NXW2	DnaJ homolog subfamily B member 12 (DJB12_HUMAN)	DNAJB12	10	Single Protein	Q9NXW2	13	8	13	15	8	18.93	78.4	41.7928	5.9796	Deamidation of N(N83)	Deamidation of N(1)			100	Confident	1.10464	1.25296	0.65858	1.0512	1.251	0.740628
1137	Q8WYA0	Intraflagellar transport protein 81 homolog (IFT81_HUMAN)	IFT81	12	Single Protein	Q8WYA0	16	3	16	17	3	6.8	95.71	79.6956	1.75424					100	Confident	2.26034	1.74579	2.28063	0.661537	0.990825	0.956394
1138	Q9NXW9	Alpha-ketoglutarate-dependent dioxygenase alkB homolog 4 (ALKB4_HUMAN)	ALKBH4	7	Single Protein	Q9NXW9	6	1	6	7	2	9.27	87.75	33.8161	2.44088					100	Doubtful	0.85257	0.795002	0	0	0	0
1139	P17024	Zinc finger protein 20 (ZNF20_HUMAN)	ZNF20	19	Related Proteins	P16415, P17017, P17024, Q6NX45, Q6ZN57, Q8N7K0, Q8N972, Q8NDP4, Q96NG8, Q9BR84	1	1	0	1	1	2.07	94.55	61.5273	0.110532					100	Doubtful	2.55216	2.36816	2.86311	1.14992	1.00067	0.473488
1140	Q96RY7	Intraflagellar transport protein 140 homolog (IF140_HUMAN)	IFT140	16	Single Protein	Q96RY7	23	1	23	24	1	0.96	85.77	165.087	0.515817					54.2857	Doubtful	1.08967	0.973158	0	0.824881	1.15912	0.647566
1141	Q9ULK5	Vang-like protein 2 (VANG2_HUMAN)	VANGL2	1	Single Protein	Q9ULK5	14	5	14	22	5	11.52	88.48	59.6772	2.83481			Deamidation of N (N287-{N287 N292})	Deamidation of N (1)	100	Confident	1.30904	1.82862	1.67693	0.670624	0.687421	1.16853
1142	Q9ULK4	Mediator of RNA polymerase II transcription subunit 23 (MED23_HUMAN)	MED23	6	Single Protein	Q9ULK4	30	5	30	34	6	3.36	77.85	156.372	1.49648					100	Confident	1.28193	1.49662	0.593815	0.770455	0.608527	0.871905
1143	Q9NY93	Probable ATP-dependent RNA helicase DDX56 (DDX56_HUMAN)	DDX56	7	Single Protein	Q9NY93	7	4	7	7	4	8.23	100	61.551	2.46357					100	Confident	1.52282	1.93691	0.286323	1.23046	0.885449	0.811085
1144	Q9NY97	N-acetyllactosaminide beta-1,3-N-acetylglucosaminyltransferase 2 (B3GN2_HUMAN)	B3GNT2	2	Single Protein	Q9NY97	11	2	11	12	2	7.56	92.44	45.9926	2.44396					100	Confident	0.942361	1.33266	1.83088	0.707139	1.04995	0.972075
1145	Q96S94	Cyclin-L2 (CCNL2_HUMAN)	CCNL2	1	Single Protein	Q96S94	9	2	9	9	2	5.58	86.73	58.1115	2.02136					100	Confident	1.6241	2.03556	1.13143	1.04559	1.15466	0.76593
1146	Q96S97	Myeloid-associated differentiation marker (MYADM_HUMAN)	MYADM	19	Single Protein	Q96S97	5	4	5	8	7	15.84	45.65	35.2503	20.1677	Oxidation of M(M24)	Oxidation of M(1)			100	Confident	0.552097	1.11072	1.27408	0.368762	0.729719	0.817145
1147	P04899	Guanine nucleotide-binding protein G(i) subunit alpha-2 (GNAI2_HUMAN)	GNAI2	3	Single Protein	P04899	26	19	18	37	26	53.52	90.99	40.4251	8.68906	Deamidation of N(N295); Oxidation of M(M82)	Deamidation of N(1); Oxidation of M(1)			100	Confident	1.0431	1.15499	1.38465	0.724302	0.621255	0.857184
1148	C9J7I0	UBAP1-MVB12-associated (UMA)-domain containing protein 1 (UMAD1_HUMAN)	UMAD1	7	Single Protein	C9J7I0	4	2	4	4	2	29.41	50	11.1733	19.0245					100	Confident	0.864819	0.752544	0.409138	1.36284	1.2532	1.38687
1149	Q96RW7	Hemicentin-1 (HMCN1_HUMAN)	HMCN1	1	Single Protein	Q96RW7	71	2	71	93	2	0.35	76.06	613.001	0.217302	Deamidation of N(N4206, N4211)	Deamidation of N(2)			51.4286	Confident	1.09206	1.06315	0.69399	1.61535	1.62075	0.70875
1150	Q96S82	Ubiquitin-like protein 7 (UBL7_HUMAN)	UBL7	15	Single Protein	Q96S82	11	5	11	13	6	18.42	60	40.4853	7.42346					100	Confident	2.20719	1.83889	0.947339	0.883853	0.682069	1.07934
1151	O43347	RNA-binding protein Musashi homolog 1 (MSI1H_HUMAN)	MSI1	12	Single Protein	O43347	18	10	16	22	13	30.39	66.3	39.0993	11.0288	Deamidation of N(N119); Oxidation of M(M293)	Deamidation of N(1); Oxidation of M(1)			100	Confident	0.647194	1.15092	2.30263	0.913712	0.865603	0.896191
1152	P16885	1-phosphatidylinositol 4,5-bisphosphate phosphodiesterase gamma-2 (PLCG2_HUMAN)	PLCG2	16	Single Protein	P16885	18	4	18	20	4	3.32	92.57	147.776	1.12298					100	Confident	0.877636	1.39695	1.63769	1.35558	0.941564	1.10989
1153	O43432	Eukaryotic translation initiation factor 4 gamma 3 (IF4G3_HUMAN)	EIF4G3	1	Single Protein	O43432	68	27	56	84	30	19.87	75.71	176.542	2.06308			Deamidation of N (N354-{N345 N354 N357 N360}), Oxidation of M (M956-{M949 M956})	Deamidation of N (1), Oxidation of M (1)	100	Confident	1.00309	1.28725	0.710503	1.20359	1.00776	0.89381
1154	Q9NYU2	UDP-glucose:glycoprotein glucosyltransferase 1 (UGGG1_HUMAN)	UGGT1	2	Single Protein	Q9NYU2	103	60	101	131	82	37.81	84.24	177.078	2.9553	Deamidation of N(N603, N637); Oxidation of M(M315, M639, M656, M856, M948, M1215)	Deamidation of N(2); Oxidation of M(6)	Deamidation of N (N687-{N687 N690}, N1217-{N1217 N1228})	Deamidation of N (2)	100	Confident	1.01333	1.2542	1.1637	0.906081	0.969968	1.11585
1155	Q9NZ63	Uncharacterized protein C9orf78 (CI078_HUMAN)	C9orf78	9	Single Protein	Q9NZ63	15	10	15	17	12	31.83	100	33.6671	7.30162	Deamidation of N(N45); Oxidation of M(M71, M217)	Deamidation of N(1); Oxidation of M(2)	Deamidation of N (N216-{N216 N220 N225})	Deamidation of N (1)	100	Confident	1.29258	0.958452	0.862189	1.02968	1.03657	0.912635
1156	O94903	Proline synthase co-transcribed bacterial homolog protein (PROSC_HUMAN)	PROSC	8	Single Protein	O94903	13	8	13	17	10	34.18	76.73	30.3246	8.6366	Oxidation of M(M106, M113)	Oxidation of M(2)			100	Confident	0.786771	0.937678	0.862317	1.56858	1.16134	1.76413
1157	O94905	Erlin-2 (ERLN2_HUMAN)	ERLIN2	8	Single Protein	O94905	25	18	21	42	29	40.12	91.15	37.8155	8.7931	Oxidation of M(M159, M186, M284)	Oxidation of M(3)			100	Confident	0.838062	0.910429	1.20611	1.22899	1.13893	0.94028
1158	O94906	Pre-mRNA-processing factor 6 (PRP6_HUMAN)	PRPF6	20	Single Protein	O94906	58	23	58	77	29	23.27	92.35	106.858	3.42415	Oxidation of M(M800)	Oxidation of M(1)	Deamidation of N (N477-{N477 N479})	Deamidation of N (1)	100	Confident	1.99757	1.85222	1.30394	1.08043	0.836189	0.899424
1159	Q86YV9	Hermansky-Pudlak syndrome 6 protein (HPS6_HUMAN)	HPS6	10	Single Protein	Q86YV9	10	5	10	10	4	9.03	77.55	82.9228	2.1884					100	Confident	1.06765	1.33818	0.734498	1.06978	1.12447	0.99638
1160	O43447	Peptidyl-prolyl cis-trans isomerase H (PPIH_HUMAN)	PPIH	1	Single Protein	O43447	13	6	13	17	8	35.03	100	19.1956	10.5979	Deamidation of N(N81); Oxidation of M(M73)	Deamidation of N(1); Oxidation of M(1)			100	Confident	1.03762	1.06521	0.964674	1.03518	0.799061	1.33023
1161	Q9NZ71	Regulator of telomere elongation helicase 1 (RTEL1_HUMAN)	RTEL1	20	Single Protein	Q9NZ71	11	1	11	14	1	0.74	80.07	133.599	0.643616					100	Doubtful	2.28082	1.68315	0.895267	1.38903	0.992362	0.796396
1162	Q86YV5	Tyrosine-protein kinase SgK223 (SG223_HUMAN)	SGK223	8	Single Protein	Q86YV5	19	5	19	26	6	6.69	74.11	149.529	1.58035					100	Confident	1.09099	1.0279	2.08788	0.435121	0.683166	1.11989
1163	Q9NZ72	Stathmin-3 (STMN3_HUMAN)	STMN3	20	Single Protein	Q9NZ72	6	2	6	8	2	10	83.33	21.0037	5.39029					100	Confident	1.61048	1.24996	0.304333	1.00847	1.24428	0.756906
1164	Q9NYV4	Cyclin-dependent kinase 12 (CDK12_HUMAN)	CDK12	17	Single Protein	Q9NYV4	44	15	41	55	15	11.54	73.15	164.054	1.90481	Deamidation of N(N31)	Deamidation of N(1)	Deamidation of N (N1231-{N1230 N1231 N1235})	Deamidation of N (1)	100	Confident	1.27895	1.09306	0	1.02747	0.727564	0.924449
1165	O94915	Protein furry homolog-like (FRYL_HUMAN)	FRYL	4	Single Protein	O94915	35	9	35	46	11	4.02	73.32	339.383	1.06479	Oxidation of M(M654)	Oxidation of M(1)			100	Confident	1.077	1.50809	0.470216	0.494013	0.73007	1.0691
1166	Q96SN8	CDK5 regulatory subunit-associated protein 2 (CK5P2_HUMAN)	CDK5RAP2	9	Single Protein	Q96SN8	14	1	14	18	1	0.9	86.69	214.905	0.387326			Deamidation of N (N579-{N578 N579 N585})	Deamidation of N (1)	100	Doubtful	0.870274	1.20843	0.519208	1.35897	1.07759	1.24917
1167	O94913	Pre-mRNA cleavage complex 2 protein Pcf11 (PCF11_HUMAN)	PCF11	11	Single Protein	O94913	25	7	24	28	6	4.95	84.69	172.944	0.764896					100	Confident	1.91865	2.07587	0.977256	0.975469	0.966981	0.729326
1168	O94919	Endonuclease domain-containing 1 protein (ENDD1_HUMAN)	ENDOD1	11	Single Protein	O94919	14	8	14	16	9	16.2	80.4	54.9813	4.57427	Deamidation of N(N131)	Deamidation of N(1)			100	Confident	0.411823	0.657087	0	1.19533	1.25479	4.28175
1169	O94916	Nuclear factor of activated T-cells 5 (NFAT5_HUMAN)	NFAT5	16	Single Protein	O94916	15	3	15	19	3	2.55	34.1	165.66	2.1483					100	Confident	1.23016	0.99819	0.904793	0.620044	1.02476	0.964862
1170	O43414	ERI1 exoribonuclease 3 (ERI3_HUMAN)	ERI3	1	Single Protein	O43414	8	4	8	8	4	10.68	60.24	37.2137	5.78357	Oxidation of M(M253)	Oxidation of M(1)			100	Confident	1.0755	0.957976	1.5631	1.24025	0.937927	1.22666
1171	O94925	Glutaminase kidney isoform, mitochondrial (GLSK_HUMAN)	GLS	2	Single Protein	O94925	28	16	27	40	26	29.9	92.97	73.4139	8.36791	Oxidation of M(M359, M365)	Oxidation of M(2)	Deamidation of N (N331-{N324 N331 N335}, N375-{N368 N375})	Deamidation of N (2)	100	Confident	0.941565	1.13678	1.30982	0.64111	0.94993	0.999537
1172	O94923	D-glucuronyl C5-epimerase (GLCE_HUMAN)	GLCE	15	Single Protein	O94923	4	1	4	4	1	2.11	89.47	70.0567	1.1114					100	Doubtful	0.627878	0.739687	0	1.2376	2.27894	1.66071
1173	Q4KMQ1	Taperin (TPRN_HUMAN)	TPRN	9	Single Protein	Q4KMQ1	25	8	25	44	9	21.38	79.04	75.5097	3.19352	Deamidation of N(N698)	Deamidation of N(1)			100	Confident	0.195527	0.610696	0.512466	1.11734	1.34797	0.948156
1174	Q8WZ42	Titin (TITIN_HUMAN)	TTN	2	Single Protein	Q8WZ42	331	4	330	431	3	0.11	89.69	3813.65	0.0120284	Deamidation of N(N8486, N9707)	Deamidation of N(2)	Oxidation of M (M6173-{M6173 M6183})	Oxidation of M (1)	99.8353	Confident	0.952065	0.535043	0	1.33456	5.39825	0.573126
1175	Q4KMQ2	Anoctamin-6 (ANO6_HUMAN)	ANO6	12	Single Protein	Q4KMQ2	20	10	20	25	13	16.15	76.26	106.096	3.15081			Deamidation of N (N63-{N54 N63})	Deamidation of N (1)	100	Confident	0.779778	0.639332	0.56653	1.26633	1.4137	1.61588
1176	O94927	HAUS augmin-like complex subunit 5 (HAUS5_HUMAN)	HAUS5	19	Single Protein	O94927	7	2	7	8	2	3.32	81.2	71.638	1.88765					62.8571	Confident	1.29419	1.44985	0.849896	0.741803	0.686835	1.34067
1177	O43427	Acidic fibroblast growth factor intracellular-binding protein (FIBP_HUMAN)	FIBP	11	Single Protein	O43427	5	5	5	8	5	15.38	87.64	41.8514	3.61605			Deamidation of N (N281-{N281 N288})	Deamidation of N (1)	100	Confident	1.89363	1.52315	0.712884	0.936939	0.815514	0.909369
1178	O43426	Synaptojanin-1 (SYNJ1_HUMAN)	SYNJ1	21	Single Protein	O43426	22	3	22	24	2	2.48	88.24	172.995	0.380133	Deamidation of N(N156, N432, N828)	Deamidation of N(3)			100	Confident	0.720866	1.02885	0.830796	1.06192	1.44271	1.07232
1179	Q86YT6	E3 ubiquitin-protein ligase MIB1 (MIB1_HUMAN)	MIB1	18	Single Protein	Q86YT6	37	5	35	45	5	6.76	80.32	110.066	1.70547					100	Confident	1.42771	1.69712	1.35141	0.923949	0.923861	1.08708
1180	Q4KMP7	TBC1 domain family member 10B (TB10B_HUMAN)	TBC1D10B	16	Single Protein	Q4KMP7	13	4	12	16	4	8.91	64.6	87.1447	2.58155					100	Confident	0.665237	0.902695	1.34432	1.19246	1.16505	1.48784
1181	Q96SL4	Glutathione peroxidase 7 (GPX7_HUMAN)	GPX7	1	Single Protein	Q96SL4	6	5	6	7	6	40.64	84.49	20.9828	8.58987			Deamidation of N (N87-{N80 N87 N97})	Deamidation of N (1)	100	Confident	0.836384	1.26392	1.72096	0.79964	1.26616	1.54487
1182	Q96SL1	Disrupted in renal carcinoma protein 2 (DIRC2_HUMAN)	DIRC2	3	Single Protein	Q96SL1	1	1	1	1	1	3.56	26.99	52.0535	4.09389					100	Doubtful	0.738097	0.792015	2.58681	0	0.833953	1.38344
1183	Q6ZN17	Protein lin-28 homolog B (LN28B_HUMAN)	LIN28B	6	Single Protein	Q6ZN17	15	8	14	21	7	36.8	100	27.0663	4.9837			Oxidation of M (M48-{M41 M48})	Oxidation of M (1)	100	Confident	1.72319	1.25385	0.72762	0.939367	0.746049	0.849766
1184	O94941	RING finger protein 37 (RNF37_HUMAN)	UBOX5	20	Single Protein	O94941	4	1	4	4	1	3.33	78	58.9279	1.53278					100	Doubtful	0.719143	1.17132	0	0	1.01385	0.972994
1185	P04843	Dolichyl-diphosphooligosaccharide--protein glycosyltransferase subunit 1 (RPN1_HUMAN)	RPN1	3	Single Protein	P04843	40	35	40	64	56	51.24	93.9	68.5268	7.9584					100	Confident	0.882277	0.820142	0.874479	1.1959	1.39217	0.970263
1186	P04844	Dolichyl-diphosphooligosaccharide--protein glycosyltransferase subunit 2 (RPN2_HUMAN)	RPN2	20	Single Protein	P04844	32	29	32	48	43	39.3	66.24	69.241	11.3134	Oxidation of M(M237, M337, M620)	Oxidation of M(3)			100	Confident	0.95862	0.808324	0.650258	1.1414	1.32612	0.898899
1187	O94955	Rho-related BTB domain-containing protein 3 (RHBT3_HUMAN)	RHOBTB3	5	Single Protein	O94955	10	5	10	13	6	9.17	77.25	69.3681	3.58637					100	Confident	0.531966	3.82313	1.49507	1.41092	1.05848	0.834132
1188	O94952	F-box only protein 21 (FBX21_HUMAN)	FBXO21	12	Single Protein	O94952	10	4	10	10	4	8.28	70.7	72.2235	2.84899			Deamidation of N (N567-{N567 N571})	Deamidation of N (1)	100	Confident	0.937728	0.754693	0.556989	0	0.299943	0.732537
1189	O94953	Lysine-specific demethylase 4B (KDM4B_HUMAN)	KDM4B	19	Single Protein	O94953	16	3	14	18	3	2.92	70.16	121.819	1.54208					100	Confident	1.45553	1.07923	0.982785	0.86425	1.0019	1.08509
1190	O43402	ER membrane protein complex subunit 8 (EMC8_HUMAN)	EMC8	16	Single Protein	O43402	7	3	7	12	4	17.14	79.05	23.7577	9.09205					100	Confident	1.07557	0.988913	1.89669	1.02692	1.33879	0.792212
1191	Q00587	Cdc42 effector protein 1 (BORG5_HUMAN)	CDC42EP1	22	Single Protein	Q00587	10	6	10	16	8	19.95	73.4	40.27	6.46083					100	Confident	0.586554	1.07324	0.980203	1.68905	0.954306	1.11535
1192	Q9NZ32	Actin-related protein 10 (ARP10_HUMAN)	ACTR10	14	Single Protein	Q9NZ32	13	7	13	16	9	24.7	84.17	46.2773	5.50217			Deamidation of N (N245-{N232 N236 N237 N245})	Deamidation of N (1)	100	Confident	0.825447	1.09843	0.891199	1.10754	1.16089	1.08946
1193	O94956	Solute carrier organic anion transporter family member 2B1 (SO2B1_HUMAN)	SLCO2B1	11	Single Protein	O94956	5	2	5	17	1	4.37	55.99	76.6606	0.814653	Oxidation of M(M1)	Oxidation of M(1)			100	Doubtful	0.52336	0.599756	0.796103	2.11976	1.97391	1.0282
1194	Q9NYR9	NF-kappa-B inhibitor-interacting Ras-like protein 2 (KBRS2_HUMAN)	NKIRAS2	17	Single Protein	Q9NYR9	2	2	2	3	3	12.57	82.2	21.495	10.2999					100	Confident	0.898136	1.07891	1.31423	1.10307	1.0733	1.48197
1195	Q96T37	Putative RNA-binding protein 15 (RBM15_HUMAN)	RBM15	1	Single Protein	Q96T37	42	10	42	70	12	14.02	96.93	107.124	2.07157	Deamidation of N(N81)	Deamidation of N(1)			100	Confident	1.2122	1.5889	1.06207	1.41917	0.670199	0.772953
1196	O94966	Ubiquitin carboxyl-terminal hydrolase 19 (UBP19_HUMAN)	USP19	3	Single Protein	O94966	24	10	24	27	11	13.66	71.02	145.559	1.71435					100	Confident	0.885135	0.994474	0.358729	0.847445	0.992327	0.953871
1197	P04818	Thymidylate synthase (TYSY_HUMAN)	TYMS	18	Single Protein	P04818	7	3	7	7	3	11.18	74.12	35.6932	4.52619					100	Confident	1.14103	1.97541	1.35869	0.615512	0.989326	0.708291
1198	Q96T21	Selenocysteine insertion sequence-binding protein 2 (SEBP2_HUMAN)	SECISBP2	9	Single Protein	Q96T21	17	3	17	21	4	5.74	74.94	95.4024	1.85291					100	Confident	1.48903	1.06274	0	0.708975	0.966973	0.864633
1199	Q9NYS0	NF-kappa-B inhibitor-interacting Ras-like protein 1 (KBRS1_HUMAN)	NKIRAS1	3	Single Protein	Q9NYS0	1	1	1	1	1	5.21	82.29	21.6292	4.09389					100	Doubtful	0.827614	0.815034	0.589626	1.61922	1.71527	0.488845
1200	Q96T23	Remodeling and spacing factor 1 (RSF1_HUMAN)	RSF1	11	Single Protein	Q96T23	46	13	45	60	14	12.42	89.94	163.72	1.58721					100	Confident	1.89868	1.38025	0	0.608148	0.716512	0.646969
1201	Q9NZ43	Vesicle transport protein USE1 (USE1_HUMAN)	USE1	19	Single Protein	Q9NZ43	8	3	8	8	3	13.13	100	29.3525	4.57862					100	Confident	0.843844	1.0261	1.13021	1.25352	1.18092	1.6231
1202	Q9NZ45	CDGSH iron-sulfur domain-containing protein 1 (CISD1_HUMAN)	CISD1	10	Single Protein	Q9NZ45	8	3	8	9	4	34.26	100	12.1912	12.9766					100	Confident	0.955863	0.819903	0.792546	1.14781	1.62262	0.874341
1203	Q00577	Transcriptional activator protein Pur-alpha (PURA_HUMAN)	PURA	5	Single Protein	Q00577	5	3	4	9	6	10.87	62.11	34.8894	11.7692					100	Confident	0.458345	0.573461	0	1.28743	1.41961	1.56523
1204	Q96SQ9	Cytochrome P450 2S1 (CP2S1_HUMAN)	CYP2S1	19	Single Protein	Q96SQ9	13	9	13	17	13	20.04	63.29	55.7812	7.72953	Oxidation of M(M276)	Oxidation of M(1)			100	Confident	1.79465	0.69298	0	0.496241	0.563894	1.05586
1205	O94967	WD repeat-containing protein 47 (WDR47_HUMAN)	WDR47	1	Single Protein	O94967	11	2	11	11	2	2.39	75.52	101.884	1.39806					100	Confident	1.13608	1.6736	0.999753	0.461343	0.729715	0.981659
1206	O94973	AP-2 complex subunit alpha-2 (AP2A2_HUMAN)	AP2A2	11	Single Protein	O94973	53	34	38	71	46	40.68	85.52	103.895	4.87944	Oxidation of M(M161)	Oxidation of M(1)			100	Confident	0.783287	0.778031	0.875804	1.21067	1.47716	0.926208
1207	Q8WZ73	E3 ubiquitin-protein ligase rififylin (RFFL_HUMAN)	RFFL	17	Single Protein	Q8WZ73	7	1	7	14	2	5.79	80.72	40.4874	4.41525					100	Doubtful	0.748491	0.621722	0	0.530078	0.579561	1.05117
1208	Q9NZ52	ADP-ribosylation factor-binding protein GGA3 (GGA3_HUMAN)	GGA3	17	Single Protein	Q9NZ52	12	9	12	13	9	17.15	54.77	78.2666	4.30559					100	Confident	1.05152	0.868207	0.665009	0.995878	1.012	0.986819
1209	Q96T17	MAP7 domain-containing protein 2 (MA7D2_HUMAN)	MAP7D2	X	Single Protein	Q96T17	6	1	6	7	2	1.09	89.48	81.9152	0.944284					100	Doubtful	1.05541	0.632176	1.07464	0.800914	1.4773	2.04289
1210	O94979	Protein transport protein Sec31A (SC31A_HUMAN)	SEC31A	4	Single Protein	O94979	69	48	67	98	69	37.62	57.21	132.931	5.25411	Oxidation of M(M334, M634, M737)	Oxidation of M(3)	Deamidation of N (N97-{N95 N97}, N154-{N143 N153 N154}, N993-{N993 N996 N1002}, N996-{N996 N1002})	Deamidation of N (4)	100	Confident	0.770447	0.828757	0.838117	1.12311	1.37773	1.24458
1211	Q9NYL9	Tropomodulin-3 (TMOD3_HUMAN)	TMOD3	15	Single Protein	Q9NYL9	30	23	27	39	30	48.3	89.77	39.5703	11.4145	Deamidation of N(N23); Oxidation of M(M250, M305, M308)	Deamidation of N(1); Oxidation of M(3)	Deamidation of N (N182-{N182 N185}, N206-{N196 N204 N206 N207})	Deamidation of N (2)	100	Confident	0.821595	0.820278	1.00772	1.24025	1.37513	1.27221
1212	O94988	Protein FAM13A (FA13A_HUMAN)	FAM13A	4	Single Protein	O94988	16	3	15	17	3	5.18	90.03	116.859	1.28758					100	Confident	0.693382	0.698844	0	1.28743	2.1108	2.11356
1213	O94985	Calsyntenin-1 (CSTN1_HUMAN)	CLSTN1	1	Single Protein	O94985	8	2	8	8	2	2.14	52.8	109.724	1.67864					100	Confident	1.22237	0.83004	1.21408	0.99588	0.910909	1.63847
1214	P63172	Dynein light chain Tctex-type 1 (DYLT1_HUMAN)	DYNLT1	6	Single Protein	P63172	1	1	1	2	2	14.16	100	12.444	11.4484					100	Doubtful	1.33894	1.59866	1.56047	1.12803	0.80518	1.15502
1215	P63167	Dynein light chain 1, cytoplasmic (DYL1_HUMAN)	DYNLL1	12	Single Protein	P63167	6	6	5	12	11	37.08	100	10.3591	32.0475	Deamidation of N(N10); Oxidation of M(M13, M17)	Deamidation of N(1); Oxidation of M(2)			100	Confident	1.40423	1.00403	0.847407	0.944026	0.914141	0.830678
1216	P63162	Small nuclear ribonucleoprotein-associated protein N (RSMN_HUMAN)	SNRPN	15	Single Protein	P63162	16	10	5	30	18	29.17	100	24.598	8.75851	Oxidation of M(M80)	Oxidation of M(1)			100	Confident	1.04373	0.957135	0.337539	1.02747	0.779336	0.74466
1217	P63165	Small ubiquitin-related modifier 1 (SUMO1_HUMAN)	SUMO1	2	Single Protein	P63165	2	2	2	2	2	20.79	100	11.5497	9.60645					100	Confident	1.71126	1.95467	1.35729	0.846969	0.799009	1.11327
1218	Q9NYM9	BET1-like protein (BET1L_HUMAN)	BET1L	11	Single Protein	Q9NYM9	7	3	7	7	3	32.43	100	12.3802	10.6834					100	Confident	0.928897	0.840713	0.636557	0.775312	1.32915	1.61387
1219	O94992	Protein HEXIM1 (HEXI1_HUMAN)	HEXIM1	17	Single Protein	O94992	12	7	10	17	12	13.93	59.05	40.5985	11.6862	Deamidation of N(N204); Oxidation of M(M210)	Deamidation of N(1); Oxidation of M(1)			100	Confident	1.04755	1.39333	1.55999	0.869542	0.745624	0.965035
1220	Q8WYL5	Protein phosphatase Slingshot homolog 1 (SSH1_HUMAN)	SSH1	12	Single Protein	Q8WYL5	8	1	8	12	1	2.29	74.83	115.439	0.793662	Deamidation of N(N21)	Deamidation of N(1)			100	Doubtful	1.37777	0.739687	0	1.0381	1.09629	2.3365
1221	P63173	60S ribosomal protein L38 (RL38_HUMAN)	RPL38	17	Single Protein	P63173	10	5	9	19	12	31.43	100	8.21273	59.1391					100	Confident	1.66045	1.67648	0.550446	1.16532	0.616412	0.920228
1222	Q86YM7	Homer protein homolog 1 (HOME1_HUMAN)	HOMER1	5	Single Protein	Q86YM7	11	6	9	12	6	16.67	90.96	40.2524	4.92157					100	Confident	1.73788	1.48864	1.30739	0.794784	0.771143	1.0461
1223	Q9NZ01	Very-long-chain enoyl-CoA reductase (TECR_HUMAN)	TECR	19	Single Protein	Q9NZ01	6	6	6	7	7	15.91	63.96	36.0108	9.87424					100	Confident	1.04225	0.958353	0.605378	1.06805	1.33391	0.815446
1224	Q9NZ08	Endoplasmic reticulum aminopeptidase 1 (ERAP1_HUMAN)	ERAP1	5	Single Protein	Q9NZ08	37	21	37	57	33	25.82	82.04	107.166	4.84966	Deamidation of N(N321); Oxidation of M(M319)	Deamidation of N(1); Oxidation of M(1)			100	Confident	0.668572	0.695152	0.50074	1.31094	1.69816	1.05442
1225	Q9NZ09	Ubiquitin-associated protein 1 (UBAP1_HUMAN)	UBAP1	9	Single Protein	Q9NZ09	9	4	9	10	4	9.76	80.28	55.0483	3.34385					100	Confident	0.987265	0.985798	0.94105	1.09562	1.12701	1.69457
1226	Q86YL5	Testis development-related protein (TDRP_HUMAN)	TDRP	8	Single Protein	Q86YL5	4	3	4	5	4	18.38	100	20.3903	7.57554					100	Confident	1.34814	0.967506	1.32661	0.845816	0.802119	1.60342
1227	Q9NYP9	Protein Mis18-alpha (MS18A_HUMAN)	MIS18A	21	Single Protein	Q9NYP9	5	2	5	8	2	10.73	100	25.8465	4.16417					100	Confident	7.04362	2.63344	1.35122	0.637217	0.983121	0.995919
1228	Q9NYH9	U3 small nucleolar RNA-associated protein 6 homolog (UTP6_HUMAN)	UTP6	17	Single Protein	Q9NYH9	16	6	15	16	6	11.06	94.14	70.1488	2.81983					100	Confident	1.4735	1.54015	1.31975	0.804152	1.106	0.788106
1229	Q86YS7	C2 domain-containing protein 5 (C2CD5_HUMAN)	C2CD5	12	Single Protein	Q86YS7	21	5	21	24	5	5.2	75	110.377	1.89594					100	Confident	1.9853	0.722973	0.311347	1.16958	1.18424	0.919854
1230	Q86YS6	Ras-related protein Rab-43 (RAB43_HUMAN)	RAB43	3	Single Protein	Q86YS6	12	11	8	19	18	40.09	100	23.3247	11.0171					100	Confident	0.934785	0.806667	0.806628	1.10105	1.01678	1.12045
1231	P51148	Ras-related protein Rab-5C (RAB5C_HUMAN)	RAB5C	17	Single Protein	P51148	42	29	28	75	54	62.96	100	23.4678	20.745	Deamidation of N(N156); Oxidation of M(M89, M161, M169, M176)	Deamidation of N(1); Oxidation of M(4)	Deamidation of N (N189-{N185 N189}, N205-{N205 N206})	Deamidation of N (2)	100	Confident	0.849267	0.671154	0.325025	1.1249	1.48963	1.08364
1232	Q86YS3	Rab11 family-interacting protein 4 (RFIP4_HUMAN)	RAB11FIP4	17	Single Protein	Q86YS3	16	9	16	20	11	15.38	78.49	71.8835	4.12691	Deamidation of N(N241)	Deamidation of N(1)			100	Confident	0.728618	0.709697	0.481108	1.29267	1.30562	1.20453
1233	P51149	Ras-related protein Rab-7a (RAB7A_HUMAN)	RAB7A	3	Single Protein	P51149	44	39	38	74	65	70.53	100	23.4748	21.8121	Deamidation of N(N172, N184); Oxidation of M(M25, M59)	Deamidation of N(2); Oxidation of M(2)	Deamidation of N (N147-{N147 N148})	Deamidation of N (1)	100	Confident	0.780921	0.739747	0	1.19273	1.37387	1.13538
1234	Q8WYQ5	Microprocessor complex subunit DGCR8 (DGCR8_HUMAN)	DGCR8	22	Single Protein	Q8WYQ5	6	1	6	6	1	1.55	77.23	85.9912	0.986028					100	Doubtful	2.12538	1.80494	1.70223	1.39197	0.641745	0.794422
1235	Q8WYQ3	Coiled-coil-helix-coiled-coil-helix domain-containing protein 10, mitochondrial (CHC10_HUMAN)	CHCHD10	22	Single Protein	Q8WYQ3	1	1	1	2	2	16.2	28.87	14.1398	31.5529					100	Doubtful	0.99532	0.504577	0.824698	1.89313	2.61611	0.539538
1236	Q6ZMI0	Protein phosphatase 1 regulatory subunit 21 (PPR21_HUMAN)	PPP1R21	2	Single Protein	Q6ZMI0	14	8	14	17	8	15.77	91.28	88.2595	1.49955			Deamidation of N (N624-{N606 N619 N624})	Deamidation of N (1)	100	Confident	0.562547	0.80576	1.75731	1.17904	1.09386	1.41979
1237	P51151	Ras-related protein Rab-9A (RAB9A_HUMAN)	RAB9A	X	Single Protein	P51151	15	13	9	24	21	62.19	100	22.8232	14.2667					100	Confident	0.855841	0.606837	0.736516	1.58721	2.57588	1.19692
1238	P51153	Ras-related protein Rab-13 (RAB13_HUMAN)	RAB13	1	Single Protein	P51153	18	12	11	32	24	35.96	100	22.7597	9.64766					100	Confident	1.35398	0.883603	0.489671	0.772247	0.826712	0.941864
1239	Q86YR5	G-protein-signaling modulator 1 (GPSM1_HUMAN)	GPSM1	9	Single Protein	Q86YR5	15	9	14	16	11	16.89	100	74.4642	2.89193					100	Confident	0.887286	1.51305	1.37484	0.770057	0.760829	1.22722
1240	P51159	Ras-related protein Rab-27A (RB27A_HUMAN)	RAB27A	15	Single Protein	P51159	15	9	9	21	14	28.51	86.88	24.8523	6.70228					100	Confident	0.698949	0.707017	0.962645	1.22211	1.48943	1.39558
1241	Q8WYP5	Protein ELYS (ELYS_HUMAN)	AHCTF1	1	Single Protein	Q8WYP5	15	1	15	17	1	0.4	79.88	252.342	0.35154					100	Doubtful	1.5206	1.37301	0.936178	0.318447	0.3093	1.41635
1242	Q8WYP3	Ras and Rab interactor 2 (RIN2_HUMAN)	RIN2	20	Single Protein	Q8WYP3	6	2	6	8	2	2.12	77.21	100.099	1.40413					100	Confident	0.747874	0.925812	1.65159	1.04527	1.77049	3.77311
1243	Q9NYJ1	Cytochrome c oxidase assembly factor 4 homolog, mitochondrial (COA4_HUMAN)	COA4	11	Single Protein	Q9NYJ1	3	3	3	3	3	34.48	100	10.1277	13.6306					100	Confident	0.888101	0.739687	0	2.1485	1.50937	0.726029
1244	Q96SI9	Spermatid perinuclear RNA-binding protein (STRBP_HUMAN)	STRBP	9	Single Protein	Q96SI9	29	17	22	43	22	23.81	90.33	73.6059	4.03015	Oxidation of M(M516, M543)	Oxidation of M(2)			100	Confident	1.54339	0.985094	1.05041	1.33515	0.562457	0.764146
1245	Q9NYJ8	TGF-beta-activated kinase 1 and MAP3K7-binding protein 2 (TAB2_HUMAN)	TAB2	6	Single Protein	Q9NYJ8	10	4	10	12	5	8.23	64.65	76.4466	3.72989					100	Confident	1.25654	1.55806	1.52939	0.772093	0.984171	0.99317
1246	P63146	Ubiquitin-conjugating enzyme E2 B (UBE2B_HUMAN)	UBE2B	5	Single Protein	P63146	4	2	3	5	3	19.08	48.68	17.3015	21.8525					100	Confident	1.20336	1.48347	0.54545	0.842007	1.13401	1.21783
1247	Q96SI1	BTB/POZ domain-containing protein KCTD15 (KCD15_HUMAN)	KCTD15	19	Single Protein	Q96SI1	3	2	3	3	2	5.65	89.05	31.9221	3.8502					100	Confident	1.22035	2.50563	2.44913	1.03423	0.745754	0.973781
1248	Q9NYK5	39S ribosomal protein L39, mitochondrial (RM39_HUMAN)	MRPL39	21	Single Protein	Q9NYK5	20	10	20	29	13	31.95	100	38.6866	8.34818					100	Confident	1.62705	1.30688	1.18978	0.93526	0.87064	0.907621
1249	P51178	1-phosphatidylinositol 4,5-bisphosphate phosphodiesterase delta-1 (PLCD1_HUMAN)	PLCD1	3	Single Protein	P51178	28	18	27	36	24	28.97	77.91	85.611	4.8869	Deamidation of N(N596)	Deamidation of N(1)			100	Confident	0.474428	0.640042	0.597967	1.49788	1.34355	2.21563
1250	Q86Z14	Beta-klotho (KLOTB_HUMAN)	KLB	4	Single Protein	Q86Z14	8	1	8	10	1	1.25	90.23	119.732	0.686661					100	Doubtful	0.357693	0.46382	0	1.50548	1.42168	0.864633
1251	Q86YP4	Transcriptional repressor p66-alpha (P66A_HUMAN)	GATAD2A	19	Single Protein	Q86YP4	15	3	15	17	3	9.95	88.31	68.0205	2.01677					100	Confident	1.18477	1.73708	1.49932	0.896111	0.811501	1.53366
1252	P63151	Serine/threonine-protein phosphatase 2A 55 kDa regulatory subunit B alpha isoform (2ABA_HUMAN)	PPP2R2A	8	Single Protein	P63151	29	20	16	47	29	35.79	78.3	51.6595	7.88462	Deamidation of N(N37)	Deamidation of N(1)	Deamidation of N (N438-{N429 N437 N438})	Deamidation of N (1)	100	Confident	1.0792	1.0434	1.15019	0.813345	0.9563	0.961851
1253	Q9NYL2	Mitogen-activated protein kinase kinase kinase MLT (MLTK_HUMAN)	ZAK		Single Protein	Q9NYL2	14	4	14	16	4	6.25	85.88	91.0976	1.96153					100	Confident	0.78725	1.11826	0.921209	1.23633	1.01786	1.33989
1254	Q9NYL4	Peptidyl-prolyl cis-trans isomerase FKBP11 (FKB11_HUMAN)	FKBP11	12	Single Protein	Q9NYL4	5	3	5	6	4	19.4	82.09	22.1663	9.14715					100	Confident	0.985965	0.667584	0	0.837524	1.15912	1.35297
1255	Q8WYN0	Cysteine protease ATG4A (ATG4A_HUMAN)	ATG4A	X	Single Protein	Q8WYN0	6	1	6	6	1	3.77	74.12	45.3484	2.19266					100	Doubtful	0.668763	0.53947	0	2.29026	1.22381	0.864633
1256	P48163	NADP-dependent malic enzyme (MAOX_HUMAN)	ME1	6	Single Protein	P48163	28	22	27	43	35	31.99	81.64	64.1091	9.72054	Deamidation of N(N165); Oxidation of M(M167, M229, M394, M544)	Deamidation of N(1); Oxidation of M(4)	Deamidation of N (N398-{N398 N408})	Deamidation of N (1)	100	Confident	0.314169	0.448662	0	1.40579	1.54084	1.11934
1257	P61158	Actin-related protein 3 (ARP3_HUMAN)	ACTR3	2	Single Protein	P61158	40	33	30	70	57	55.74	76.08	47.341	13.0255	Oxidation of M(M89, M327, M383, M417)	Oxidation of M(4)			100	Confident	0.856059	0.96736	0.994129	1.15162	1.09654	1.11127
1258	P61163	Alpha-centractin (ACTZ_HUMAN)	ACTR1A	10	Single Protein	P61163	19	13	12	28	22	40.96	84.31	42.5869	8.6199	Oxidation of M(M48)	Oxidation of M(1)			100	Confident	0.7404	0.923436	0.602466	1.08297	0.956445	1.02962
1259	P61160	Actin-related protein 2 (ARP2_HUMAN)	ACTR2	2	Single Protein	P61160	53	39	53	92	71	44.67	76.14	44.7322	16.6574	Deamidation of N(N205); Oxidation of M(M56, M67, M74, M114, M309, M365, M373)	Deamidation of N(1); Oxidation of M(7)	Deamidation of N (N76-{N71 N76})	Deamidation of N (1)	100	Confident	0.833636	0.874207	1.20982	1.1942	1.19216	1.13462
1260	P48147	Prolyl endopeptidase (PPCE_HUMAN)	PREP	6	Single Protein	P48147	53	37	53	71	52	46.2	94.65	80.648	5.89231	Deamidation of N(N117); Oxidation of M(M185, M452, M495, M633)	Deamidation of N(1); Oxidation of M(4)			100	Confident	1.05432	1.04526	0.616133	0.736744	0.894427	0.989845
1261	P51784	Ubiquitin carboxyl-terminal hydrolase 11 (UBP11_HUMAN)	USP11	X	Single Protein	P51784	32	19	30	39	22	23.05	81.62	109.747	3.08765			Deamidation of N (N863-{N863 N866})	Deamidation of N (1)	100	Confident	1.26518	1.35142	0.186776	0.105885	0.481796	0.616778
1262	P61106	Ras-related protein Rab-14 (RAB14_HUMAN)	RAB14	9	Single Protein	P61106	24	18	21	46	39	59.53	86.05	23.8819	16.7767	Deamidation of N(N146); Oxidation of M(M20, M89)	Deamidation of N(1); Oxidation of M(2)	Deamidation of N (N111-{N111 N114 N116 N124}, N184-{N175 N184})	Deamidation of N (2)	100	Confident	0.751312	0.768949	0.507671	1.32835	1.25395	1.04821
1263	P51790	H(+)/Cl(-) exchange transporter 3 (CLCN3_HUMAN)	CLCN3	4	Single Protein	P51790	9	2	9	10	2	2.08	60.27	90.9073	1.7577					100	Confident	0.644816	0.925089	0.511649	1.46928	1.0415	1.3714
1264	P51798	H(+)/Cl(-) exchange transporter 7 (CLCN7_HUMAN)	CLCN7	16	Single Protein	P51798	12	6	12	16	6	10.19	50.19	88.6224	3.42277			Deamidation of N (N104-{N101 N104})	Deamidation of N (1)	100	Confident	0.862354	0.62739	0	1.27883	1.42541	0.803728
1265	Q53HC9	Protein TSSC1 (TSSC1_HUMAN)	TSSC1	2	Single Protein	Q53HC9	6	3	6	8	4	10.59	62.02	43.5761	5.19065			Deamidation of N (N41-{N41 N52 N53 N56})	Deamidation of N (1)	100	Confident	0.746864	0.768646	0.741899	1.4134	1.11374	0.961784
1266	Q07075	Glutamyl aminopeptidase (AMPE_HUMAN)	ENPEP	4	Single Protein	Q07075	14	4	14	17	4	3.76	73.56	109.176	1.91416					100	Confident	0.539664	1.40789	1.74331	0.482102	1.08145	4.03722
1267	Q53H82	Beta-lactamase-like protein 2 (LACB2_HUMAN)	LACTB2	8	Single Protein	Q53H82	17	10	17	20	13	33.33	83.68	32.7849	8.78145	Deamidation of N(N116); Oxidation of M(M256)	Deamidation of N(1); Oxidation of M(1)			100	Confident	0.986167	0.732196	0.160592	1.12944	1.38907	1.10049
1268	Q07065	Cytoskeleton-associated protein 4 (CKAP4_HUMAN)	CKAP4	12	Single Protein	Q07065	34	31	34	54	43	55.48	89.37	65.9827	6.12067	Oxidation of M(M317, M423)	Oxidation of M(2)			100	Confident	0.688147	0.751558	0.745031	1.2476	1.50545	1.32608
1269	P02794	Ferritin heavy chain (FRIH_HUMAN)	FTH1	11	Single Protein	P02794	13	8	13	23	14	36.07	100	21.2123	20.6312	Deamidation of N(N181); Oxidation of M(M159)	Deamidation of N(1); Oxidation of M(1)			100	Confident	0.865226	0.795648	0.393802	0.898782	0.959279	3.80271
1270	P00167	Cytochrome b5 (CYB5_HUMAN)	CYB5A	18	Single Protein	P00167	11	6	11	13	7	54.48	72.39	15.3205	18.5604	Deamidation of N(N62)	Deamidation of N(1)			100	Confident	0.371951	0.268965	0.63046	1.25287	2.55565	0.469232
1271	Q6IAN0	Dehydrogenase/reductase SDR family member 7B (DRS7B_HUMAN)	DHRS7B	17	Single Protein	Q6IAN0	11	7	11	11	7	24.31	76	35.0966	6.79008					100	Confident	0.562727	0.779459	0.488729	1.36602	1.50827	0.853052
1272	Q53H96	Pyrroline-5-carboxylate reductase 3 (P5CR3_HUMAN)	PYCRL	8	Single Protein	Q53H96	6	3	6	18	3	16.42	64.23	28.6449	6.73786					100	Confident	0.92148	1.08433	1.40036	0.761262	0.946506	0.98886
1273	Q5TH69	Brefeldin A-inhibited guanine nucleotide-exchange protein 3 (BIG3_HUMAN)	ARFGEF3	6	Single Protein	Q5TH69	26	8	26	28	9	5.56	75.75	240.498	1.02928					100	Confident	1.08346	0.947231	0.442042	0.737492	0.801971	1.06479
1274	Q07020	60S ribosomal protein L18 (RL18_HUMAN)	RPL18	19	Single Protein	Q07020	12	7	12	22	16	32.45	100	21.6211	17.4652					100	Confident	1.43267	1.47134	1.10659	1.02427	0.908511	0.81976
1275	Q07021	Complement component 1 Q subcomponent-binding protein, mitochondrial (C1QBP_HUMAN)	C1QBP	17	Single Protein	Q07021	35	30	35	87	70	53.9	89.36	31.3426	30.1837	Deamidation of N(N114, N167, N175); Oxidation of M(M105)	Deamidation of N(3); Oxidation of M(1)	Deamidation of N (N136-{N134 N136})	Deamidation of N (1)	100	Confident	1.19497	1.01584	0	1.02121	1.15109	0.901654
1276	Q5H9L2	Transcription elongation factor A protein-like 5 (TCAL5_HUMAN)	TCEAL5	X	Related Proteins	Q5H9L2, Q6IPX3, Q969E4	3	1	0	3	1	7.77	100	23.2929	1.04666					100	Doubtful	1.08689	0.661865	0.793096	0.618919	1.28107	3.34918
1277	Q09666	Neuroblast differentiation-associated protein AHNAK (AHNK_HUMAN)	AHNAK	11	Single Protein	Q09666	372	282	372	557	433	63.36	98.08	628.699	0.829145	Deamidation of N(N14, N547, N1426, N1623, N2366, N2554, N2682, N2938, N4434, N4824, N4964, N5006, N5491); Oxidation of M(M248, M571, M820, M840, M859, M989, M1096, M1197, M1236, M1325, M1352, M1418, M1532, M1620, M1655, M1783, M1857, M1924, M1991, M2119, M2314, M2357, M2455, M2487, M2709, M2837, M3093, M3109, M3221, M3295, M3417, M3510, M3545, M3685, M3747, M3875, M3891, M3902, M4387, M4521, M472…	Deamidation of N(13); Oxidation of M(45)	Deamidation of N (N3504-{N3504 N3511 N3518}, N3646-{N3637 N3646}, N5549-{N5549 N5560})	Deamidation of N (3)	100	Confident	0.28148	0.641247	0.773849	1.44804	1.24816	3.50581
1278	Q6N063	2-oxoglutarate and iron-dependent oxygenase domain-containing protein 2 (OGFD2_HUMAN)	OGFOD2	12	Single Protein	Q6N063	7	1	7	13	1	2.29	77.71	38.9715	2.37807					100	Doubtful	1.47416	1.1919	0.62502	0.98824	0.885605	1.06557
1279	Q6N069	N-alpha-acetyltransferase 16, NatA auxiliary subunit (NAA16_HUMAN)	NAA16	13	Single Protein	Q6N069	34	10	24	37	14	9.14	95.37	101.397	2.53041	Oxidation of M(M127)	Oxidation of M(1)			100	Confident	1.16338	1.36631	0.64871	1.08104	1.01168	0.805836
1280	Q93009	Ubiquitin carboxyl-terminal hydrolase 7 (UBP7_HUMAN)	USP7	16	Single Protein	Q93009	60	36	60	88	54	35.03	88.93	128.22	3.45375	Oxidation of M(M171, M761, M835, M1070)	Oxidation of M(4)	Deamidation of N (N777-{N775 N777})	Deamidation of N (1)	100	Confident	1.52654	1.37213	1.34738	0.958995	0.735662	0.942871
1281	Q93008	Probable ubiquitin carboxyl-terminal hydrolase FAF-X (USP9X_HUMAN)	USP9X	X	Single Protein	Q93008	126	54	70	149	70	21.71	75.14	292.094	1.80906	Deamidation of N(N232); Oxidation of M(M503, M1141, M1824, M2206, M2245)	Deamidation of N(1); Oxidation of M(5)	Deamidation of N (N15-{N13 N15 N31})	Deamidation of N (1)	100	Confident	1.53629	1.01675	0.907055	0.75242	0.880549	1.03554
1282	P02771	Alpha-fetoprotein (FETA_HUMAN)	AFP	4	Single Protein	P02771	65	47	65	96	67	57.8	88.18	68.633	6.22546	Deamidation of N(N24); Oxidation of M(M159, M285, M448, M490)	Deamidation of N(1); Oxidation of M(4)			100	Confident	0.123618	0.26747	0	1.94887	1.62644	0.543704
1283	Q93063	Exostosin-2 (EXT2_HUMAN)	EXT2	11	Single Protein	Q93063	5	2	5	5	2	4.18	81.2	82.2019	1.58538					100	Confident	1.39906	1.13313	0	0.462491	0.425413	0.724205
1284	Q93062	RNA-binding protein with multiple splicing (RBPMS_HUMAN)	RBPMS	8	Single Protein	Q93062	10	8	9	14	12	44.39	75.51	21.7882	18.755			Deamidation of N (N17-{N11 N17})	Deamidation of N (1)	100	Confident	1.78729	0.962708	0.401452	0.601772	0.984795	1.61645
1285	P02768	Serum albumin (ALBU_HUMAN)	ALB	4	Single Protein	P02768	53	31	53	145	72	41.05	100	69.3215	11.1338	Deamidation of N(N291); Oxidation of M(M111)	Deamidation of N(1); Oxidation of M(1)			100	Confident	0.561844	0.678046	0.511494	0.988106	5.28191	0.925455
1286	P02766	Transthyretin (TTHY_HUMAN)	TTR	18	Single Protein	P02766	12	11	12	18	17	40.14	100	15.877	21.3972					100	Confident	0	0.0894108	0	1.76737	1.53533	0.405852
1287	P02765	Alpha-2-HS-glycoprotein (FETUA_HUMAN)	AHSG	3	Single Protein	P02765	3	1	3	3	1	2.72	63.22	39.2997	2.47829					100	Doubtful	0.273117	0.25387	0	1.31555	1.15912	1.13166
1288	P02763	Alpha-1-acid glycoprotein 1 (A1AG1_HUMAN)	ORM1	9	Single Protein	P02763	6	4	4	9	4	21.39	79.1	23.4968	8.27189					100	Confident	0.60512	0.44642	0	1.3803	2.54588	0.868801
1289	P02760	Protein AMBP (AMBP_HUMAN)	AMBP	9	Single Protein	P02760	15	6	15	16	7	30.97	81.25	38.974	5.37317					100	Confident	0.380215	0.349024	0	2.22867	1.57421	0.747689
1290	P12109	Collagen alpha-1(VI) chain (CO6A1_HUMAN)	COL6A1	21	Single Protein	P12109	32	13	32	42	13	15.95	86.58	108.462	2.31126	Deamidation of N(N946)	Deamidation of N(1)			100	Confident	0.980168	2.25342	0	0.90759	0.921053	1.22438
1291	Q93052	Lipoma-preferred partner (LPP_HUMAN)	LPP	3	Single Protein	Q93052	46	31	46	67	45	35.46	65.36	65.7038	10.3685	Deamidation of N(N168, N339, N341, N406); Oxidation of M(M164, M271, M345, M400, M404, M544)	Deamidation of N(4); Oxidation of M(6)	Deamidation of N (N311-{N311 N324})	Deamidation of N (1)	100	Confident	0.675208	0.832493	2.18648	0.7588	1.00612	1.09569
1292	P12110	Collagen alpha-2(VI) chain (CO6A2_HUMAN)	COL6A2	21	Single Protein	P12110	22	4	22	26	5	5.5	83.81	108.512	1.76731					100	Confident	0.888492	1.5118	0	0.87365	0.913869	1.1438
1293	Q93050	V-type proton ATPase 116 kDa subunit a isoform 1 (VPP1_HUMAN)	ATP6V0A1	17	Single Protein	Q93050	42	25	38	50	31	22.82	71.09	96.3501	5.34472	Oxidation of M(M270, M355)	Oxidation of M(2)	Deamidation of N (N358-{N358 N365})	Deamidation of N (1)	100	Confident	0.708993	0.61409	0	1.92376	1.62554	0.907251
1294	P02753	Retinol-binding protein 4 (RET4_HUMAN)	RBP4	10	Single Protein	P02753	10	7	10	12	9	46.77	100	22.9953	10.0603	Deamidation of N(N58)	Deamidation of N(1)			100	Confident	0	0.453184	0.401457	1.2032	1.04329	1.42777
1295	P02751	Fibronectin (FINC_HUMAN)	FN1	2	Single Protein	P02751	130	75	130	171	108	33.28	66.89	262.46	2.99177	Deamidation of N(N1372, N1556, N1852, N2351); Oxidation of M(M926, M1283, M1548, M1783)	Deamidation of N(4); Oxidation of M(4)			100	Confident	0.147416	0.329254	0	1.21036	1.34459	1.2043
1296	P02792	Ferritin light chain (FRIL_HUMAN)	FTL	19	Single Protein	P02792	8	5	8	10	7	30.29	80.57	20.0071	17.356					100	Confident	0	0.739687	0	0.665544	0.379036	4.43546
1297	P02790	Hemopexin (HEMO_HUMAN)	HPX	11	Single Protein	P02790	9	4	9	10	4	12.34	83.55	51.6433	3.23935					100	Confident	0.739725	0.649247	0	2.13336	1.40052	0.873131
1298	P14735	Insulin-degrading enzyme (IDE_HUMAN)	IDE	10	Single Protein	P14735	55	36	55	75	48	31.89	69.38	117.893	4.40948	Deamidation of N(N71); Oxidation of M(M877)	Deamidation of N(1); Oxidation of M(1)	Deamidation of N (N519-{N515 N519}, N534-{N528 N534})	Deamidation of N (2)	100	Confident	1.01867	1.40386	1.22559	1.03283	0.998648	0.924023
1299	Q14C86	GTPase-activating protein and VPS9 domain-containing protein 1 (GAPD1_HUMAN)	GAPVD1	9	Single Protein	Q14C86	71	34	71	87	45	26.66	70.84	164.876	3.27361			Deamidation of N (N1145-{N1145 N1156})	Deamidation of N (1)	100	Confident	0.973804	0.945635	0.88964	1.19901	0.966233	1.05024
1300	Q6N075	Molybdate-anion transporter (MFSD5_HUMAN)	MFSD5	12	Single Protein	Q6N075	7	2	7	9	2	5.11	56.22	49.7321	3.83499					100	Confident	0.923841	0.887803	1.88184	1.06945	1.19936	1.76392
1301	P02788	Lactotransferrin (TRFL_HUMAN)	LTF	3	Single Protein	P02788	10	2	8	11	2	1.27	91.69	78.1319	0.683276					100	Confident	0.698991	0.731396	4.26593	1.05376	4.08737	0.626582
1302	P02787	Serotransferrin (TRFE_HUMAN)	TF	3	Single Protein	P02787	50	32	47	65	45	31.95	88.11	77.0136	6.83012	Deamidation of N(N560); Oxidation of M(M408, M483)	Deamidation of N(1); Oxidation of M(2)			100	Confident	0.697172	0.738333	3.05862	1.03272	1.30863	1.0118
1303	P02786	Transferrin receptor protein 1 (TFR1_HUMAN)	TFRC	3	Single Protein	P02786	63	44	63	89	63	47.5	81.84	84.8179	5.64464	Deamidation of N(N758); Oxidation of M(M38, M349)	Deamidation of N(1); Oxidation of M(2)	Deamidation of N (N47-{N47 N50 N51})	Deamidation of N (1)	100	Confident	0.851292	0.949925	0	1.47554	1.08113	0.727346
1304	Q93034	Cullin-5 (CUL5_HUMAN)	CUL5	11	Single Protein	Q93034	46	25	46	60	32	33.33	100	90.8974	4.11734	Deamidation of N(N669); Oxidation of M(M139)	Deamidation of N(1); Oxidation of M(1)			100	Confident	0.849523	0.906006	1.39452	1.25972	0.945718	1.6631
1305	P02774	Vitamin D-binding protein (VTDB_HUMAN)	GC	4	Single Protein	P02774	9	3	9	9	3	10.34	93.88	52.929	2.50182					100	Confident	0.568049	0.739687	0	2.13943	3.70327	0.770347
1306	Q6ZU35	Uncharacterized protein KIAA1211 (K1211_HUMAN)	KIAA1211	4	Single Protein	Q6ZU35	18	2	18	19	2	2.27	82.81	136.678	0.950295					100	Doubtful	1.00036	0.692487	0.320578	1.04441	1.17776	0.993891
1307	O43933	Peroxisome biogenesis factor 1 (PEX1_HUMAN)	PEX1	7	Single Protein	O43933	32	15	25	39	17	7.87	66.1	142.778	2.16122					100	Confident	0.984046	0.802263	0.633364	1.10988	1.07786	0.862458
1308	O43934	UNC93-like protein MFSD11 (MFS11_HUMAN)	MFSD11	17	Single Protein	O43934	3	1	3	3	1	2	31.18	49.1702	3.80491					100	Doubtful	0.444336	0.400128	0	1.35188	1.6801	0.864633
1309	P85037	Forkhead box protein K1 (FOXK1_HUMAN)	FOXK1	7	Single Protein	P85037	10	5	10	15	5	7.5	58.12	75.4106	3.46699	Deamidation of N(N166)	Deamidation of N(1)			99.8353	Confident	0.665889	1.4403	1.70801	1.21904	1.12998	2.12353
1310	P61081	NEDD8-conjugating enzyme Ubc12 (UBC12_HUMAN)	UBE2M	19	Single Protein	P61081	14	9	14	22	15	45.9	83.06	20.8866	22.7246					100	Confident	0.985554	1.10201	1.56122	1.09122	0.786602	1.29633
1311	O43924	Retinal rod rhodopsin-sensitive cGMP 3',5'-cyclic phosphodiesterase subunit delta (PDE6D_HUMAN)	PDE6D	2	Single Protein	O43924	3	3	3	4	3	28.67	67.33	17.4089	11.7412	Oxidation of M(M71)	Oxidation of M(1)			100	Confident	1.07382	0.780514	0.896695	0.800002	1.09514	0.878025
1312	O43929	Origin recognition complex subunit 4 (ORC4_HUMAN)	ORC4	2	Single Protein	O43929	4	2	4	4	2	5.5	100	50.3451	2.22535					100	Confident	2.01718	1.461	2.29344	0.896876	0.671906	0.96269
1313	Q14BN4	Sarcolemmal membrane-associated protein (SLMAP_HUMAN)	SLMAP	3	Single Protein	Q14BN4	20	9	20	21	9	13.16	96.38	95.1396	2.20999					100	Confident	0.906853	0.89997	0.698947	0.944421	1.18416	1.02287
1314	P61086	Ubiquitin-conjugating enzyme E2 K (UBE2K_HUMAN)	UBE2K	4	Single Protein	P61086	24	19	24	34	28	56.5	100	22.3926	20.0445	Deamidation of N(N35, N132, N177)	Deamidation of N(3)			100	Confident	0.720227	0.818281	0.685834	1.13834	1.07291	1.02415
1315	P61088	Ubiquitin-conjugating enzyme E2 N (UBE2N_HUMAN)	UBE2N	12	Single Protein	P61088	19	18	19	38	36	63.82	100	17.127	55.6459	Deamidation of N(N132); Oxidation of M(M64)	Deamidation of N(1); Oxidation of M(1)	Deamidation of N (N123-{N116 N123})	Deamidation of N (1)	100	Confident	1.05468	1.28737	0.786474	1.02825	0.729234	0.637744
1316	Q5THJ4	Vacuolar protein sorting-associated protein 13D (VP13D_HUMAN)	VPS13D	1	Single Protein	Q5THJ4	45	1	45	97	1	0.18	82.79	491.606	0.171075					31.4286	Doubtful	1.0634	0.766352	0.586481	1.04605	1.11734	1.14949
1317	Q5THK1	Protein PRR14L (PR14L_HUMAN)	PRR14L	22	Single Protein	Q5THK1	35	6	35	39	6	3.3	85.45	237.15	0.862211			Deamidation of N (N1252-{N1246 N1250 N1252})	Deamidation of N (1)	100	Confident	1.26955	1.53089	0.40027	0.710329	0.998562	0.869139
1318	O43909	Exostosin-like 3 (EXTL3_HUMAN)	EXTL3	8	Single Protein	O43909	14	2	14	15	2	2.39	76.82	104.682	1.32007					100	Confident	1.46232	1.42644	1.10478	0.599359	0.943215	0.927681
1319	Q6IA69	Glutamine-dependent NAD(+) synthetase (NADE_HUMAN)	NADSYN1	11	Single Protein	Q6IA69	14	7	14	15	9	12.61	67.71	79.2336	3.702					100	Confident	0.831501	0.814264	0	1.17789	1.30672	1.2837
1320	Q6P4F2	Adrenodoxin-like protein, mitochondrial (ADXL_HUMAN)	FDX1L	19	Single Protein	Q6P4F2	3	1	3	3	1	8.74	63.39	19.5087	5.57616					100	Doubtful	0.730821	1.0474	1.33856	1.15543	1.2797	0.953284
1321	P61289	Proteasome activator complex subunit 3 (PSME3_HUMAN)	PSME3	17	Single Protein	P61289	18	15	18	30	25	46.85	84.65	29.4876	13.6639	Deamidation of N(N106); Oxidation of M(M234)	Deamidation of N(1); Oxidation of M(1)	Oxidation of M (M108-{M104 M108})	Oxidation of M (1)	100	Confident	1.93625	1.46749	1.2757	1.14489	0.994593	0.813299
1322	Q10567	AP-1 complex subunit beta-1 (AP1B1_HUMAN)	AP1B1	22	Single Protein	Q10567	81	64	50	119	92	47.42	70.39	104.57	7.73787	Oxidation of M(M41, M727, M806, M845, M895)	Oxidation of M(5)	Deamidation of N (N56-{N56 N62})	Deamidation of N (1)	100	Confident	0.886309	0.80758	0	1.20037	1.26725	1.07992
1323	P61221	ATP-binding cassette sub-family E member 1 (ABCE1_HUMAN)	ABCE1	4	Single Protein	P61221	33	22	33	53	36	36.56	82.64	67.271	6.5907	Deamidation of N(N12, N112, N408); Oxidation of M(M239, M555)	Deamidation of N(3); Oxidation of M(2)			100	Confident	1.64929	1.52414	1.31147	0.792706	0.76776	0.991288
1324	P61225	Ras-related protein Rap-2b (RAP2B_HUMAN)	RAP2B	3	Single Protein	P61225	9	7	4	15	11	53.55	100	20.4912	13.9837	Oxidation of M(M67)	Oxidation of M(1)			100	Confident	0.875109	1.36789	1.50398	1.26641	0.929726	1.47039
1325	Q10570	Cleavage and polyadenylation specificity factor subunit 1 (CPSF1_HUMAN)	CPSF1	8	Single Protein	Q10570	42	16	42	53	17	13.24	78.17	160.782	2.00234					100	Confident	1.21616	1.19323	1.19907	1.25879	0.796896	0.88277
1326	Q10588	ADP-ribosyl cyclase/cyclic ADP-ribose hydrolase 2 (BST1_HUMAN)	BST1	4	Single Protein	Q10588	3	1	3	4	1	4.09	100	35.7011	2.03407					100	Doubtful	0.774539	0.811557	2.30372	1.47582	1.0465	4.18881
1327	Q10589	Bone marrow stromal antigen 2 (BST2_HUMAN)	BST2	19	Single Protein	Q10589	5	2	5	5	2	10	100	19.7563	5.39029					100	Confident	1.60638	0.697113	0.460276	0.708649	1.07655	1.07253
1328	Q6IA86	Elongator complex protein 2 (ELP2_HUMAN)	ELP2	18	Single Protein	Q6IA86	14	10	14	18	12	13.08	62.23	92.4409	4.01192					100	Confident	1.50176	1.24748	1.4032	0.735216	0.983743	0.886244
1329	P61244	Protein max (MAX_HUMAN)	MAX	14	Single Protein	P61244	6	2	6	6	2	21.25	100	18.2639	6.06407					100	Confident	1.02732	1.26552	2.97099	0.934651	1.22504	0.686939
1330	P61247	40S ribosomal protein S3a (RS3A_HUMAN)	RPS3A	4	Single Protein	P61247	33	22	33	67	49	53.41	100	29.9257	26.2989	Deamidation of N(N76); Oxidation of M(M229)	Deamidation of N(1); Oxidation of M(1)			100	Confident	1.27607	1.1039	0	1.09126	0.884053	0.880526
1331	Q6ZSJ8	Uncharacterized protein C1orf122 (CA122_HUMAN)	C1orf122	1	Single Protein	Q6ZSJ8	7	4	7	22	5	50	100	11.4638	14.2108					100	Confident	1.29334	1.23781	0.848843	0.728674	0.828384	0.928258
1332	P48200	Iron-responsive element-binding protein 2 (IREB2_HUMAN)	IREB2	15	Single Protein	P48200	26	5	26	30	7	7.37	72.69	104.978	2.15896					100	Confident	0.92148	0.709813	0.329175	1.05951	1.28373	1.37644
1333	Q53FT3	Protein Hikeshi (HIKES_HUMAN)	C11orf73	11	Single Protein	Q53FT3	2	2	2	3	3	10.66	30.96	21.6137	21.2077					100	Confident	1.72039	1.31058	1.11662	0.613528	0.941308	1.18289
1334	P12268	Inosine-5'-monophosphate dehydrogenase 2 (IMDH2_HUMAN)	IMPDH2	3	Single Protein	P12268	31	21	29	53	36	36.19	68.68	55.7696	11.1533			Oxidation of M (M420-{M414 M420})	Oxidation of M (1)	100	Confident	1.078	0.991769	0.206892	0.757557	0.522308	1.48947
1335	P12270	Nucleoprotein TPR (TPR_HUMAN)	TPR	1	Single Protein	P12270	131	81	130	173	109	35.12	80.36	267.131	2.08255	Deamidation of N(N681); Oxidation of M(M271, M1853)	Deamidation of N(1); Oxidation of M(2)	Deamidation of N (N1386-{N1386 N1391 N1392 N1394}, N2036-{N2036 N2041}), Oxidation of M (M1263-{M1256 M1263})	Deamidation of N (2), Oxidation of M (1)	100	Confident	1.59715	1.37254	1.13817	1.1209	0.808786	0.930342
1336	P12236	ADP/ATP translocase 3 (ADT3_HUMAN)	SLC25A6	X	Single Protein	P12236	24	18	3	37	31	43.96	90.27	32.8452	13.0567					100	Confident	0.947545	0.930288	0.404288	1.44887	0.968657	0.755744
1337	P12235	ADP/ATP translocase 1 (ADT1_HUMAN)	SLC25A4	4	Single Protein	P12235	24	18	5	35	27	43.96	90.27	33.0432	7.86078					100	Confident	0.833141	0.825376	0.215786	1.56105	1.30971	0.805452
1338	P61201	COP9 signalosome complex subunit 2 (CSN2_HUMAN)	COPS2	15	Single Protein	P61201	32	19	32	46	27	43.34	90.97	51.5641	8.05814	Deamidation of N(N113, N406); Oxidation of M(M311)	Deamidation of N(2); Oxidation of M(1)	Deamidation of N (N336-{N333 N336})	Deamidation of N (1)	100	Confident	1.06676	1.00275	0.847218	0.963905	0.974119	0.870603
1339	P26885	Peptidyl-prolyl cis-trans isomerase FKBP2 (FKBP2_HUMAN)	FKBP2	11	Single Protein	P26885	6	6	6	9	9	38.73	100	15.6393	15.7153	Deamidation of N(N73); Oxidation of M(M96)	Deamidation of N(1); Oxidation of M(1)			100	Confident	0.802649	1.00449	1.29537	0.894055	1.15592	1.25265
1340	P61218	DNA-directed RNA polymerases I, II, and III subunit RPABC2 (RPAB2_HUMAN)	POLR2F	22	Single Protein	P61218	3	2	3	3	2	22.05	60.63	14.469	12.6007					100	Confident	1.23692	1.30234	0.839779	0.578097	1.00101	0.941607
1341	Q6IA17	Single Ig IL-1-related receptor (SIGIR_HUMAN)	SIGIRR	11	Single Protein	Q6IA17	2	2	2	3	2	7.07	72.2	45.6505	2.98539					100	Confident	0.939019	0.593511	1.06553	1.48565	1.54857	1.03996
1342	Q6P4E1	Protein CASC4 (CASC4_HUMAN)	CASC4	15	Single Protein	Q6P4E1	19	6	19	21	7	11.55	89.84	48.8347	4.07389					100	Confident	0.980471	0.824304	0.767623	1.12529	1.76305	0.798938
1343	P12277	Creatine kinase B-type (KCRB_HUMAN)	CKB	14	Single Protein	P12277	163	145	136	354	305	80.31	80.84	42.6173	34.557	Deamidation of N(N27, N28, N63, N230, N274, N338); Oxidation of M(M30, M70, M179, M207, M352, M363, M377)	Deamidation of N(6); Oxidation of M(7)	Deamidation of N (N114-{N111 N114 N124}, N220-{N220 N222})	Deamidation of N (2)	100	Confident	0.54009	0.523646	0	1.01585	1.77471	0.964196
1344	P51843	Nuclear receptor subfamily 0 group B member 1 (NR0B1_HUMAN)	NR0B1	X	Single Protein	P51843	5	1	5	5	1	5.11	85.96	51.6838	1.60108					100	Doubtful	0.999783	1.03324	1.37943	1.01873	1.06063	1.51627
1345	P51858	Hepatoma-derived growth factor (HDGF_HUMAN)	HDGF	1	Single Protein	P51858	45	36	43	82	64	70.83	100	26.7719	28.3238	Deamidation of N(N174); Oxidation of M(M33, M193)	Deamidation of N(1); Oxidation of M(2)	Deamidation of N (N91-{N91 N92})	Deamidation of N (1)	100	Confident	0.948375	1.23936	1.77638	1.06208	1.04686	1.17851
1346	Q6P597	Kinesin light chain 3 (KLC3_HUMAN)	KLC3	19	Single Protein	Q6P597	16	10	13	16	11	29.17	87.3	55.3306	4.01658			Deamidation of N (N295-{N295 N296})	Deamidation of N (1)	100	Confident	0.91948	0.821112	1.28614	1.02406	1.12708	1.84733
1347	Q53GQ0	Very-long-chain 3-oxoacyl-CoA reductase (DHB12_HUMAN)	HSD17B12	11	Single Protein	Q53GQ0	20	14	20	36	28	38.46	79.17	34.3022	14.9542					100	Confident	0.85587	1.07534	0.513484	1.08612	0.952362	1.01565
1348	P51809	Vesicle-associated membrane protein 7 (VAMP7_HUMAN)	VAMP7	X	Single Protein	P51809	10	5	10	12	6	26.82	85.91	24.919	8.49897	Deamidation of N(N103)	Deamidation of N(1)			100	Confident	0.766955	0.795383	0.535257	1.42581	1.08486	0.995965
1349	P51805	Plexin-A3 (PLXA3_HUMAN)	PLXNA3	X	Single Protein	P51805	23	4	15	28	6	2.14	75.84	207.57	0.80121					100	Confident	0.675126	2.29457	1.74646	0.980662	0.903134	1.3808
1350	Q53H12	Acylglycerol kinase, mitochondrial (AGK_HUMAN)	AGK	7	Single Protein	Q53H12	11	4	11	13	6	12.09	75.12	47.1074	5.29681					100	Confident	0.693076	0.943626	0.56364	1.2645	1.32212	1.22226
1351	Q9GZQ8	Microtubule-associated proteins 1A/1B light chain 3B (MLP3B_HUMAN)	MAP1LC3B	16	Related Proteins	A6NCE7, Q9GZQ8	2	1	0	4	2	11.2	73.6	14.6787	7.03081					100	Doubtful	1.1019	1.92621	1.48724	1.16752	1.26708	0.748995
1352	P51812	Ribosomal protein S6 kinase alpha-3 (KS6A3_HUMAN)	RPS6KA3	X	Single Protein	P51812	43	33	28	57	43	42.3	85.68	83.6829	4.74764	Oxidation of M(M164)	Oxidation of M(1)			100	Confident	0.515337	0.494451	0.213719	1.52461	1.25642	1.43262
1353	Q6P587	Acylpyruvase FAHD1, mitochondrial (FAHD1_HUMAN)	FAHD1	16	Single Protein	Q6P587	9	8	9	12	11	40.63	86.16	24.8267	13.5775					100	Confident	0.601792	0.686933	0.45562	1.65707	1.38506	1.19666
1354	Q53GS9	U4/U6.U5 tri-snRNP-associated protein 2 (SNUT2_HUMAN)	USP39	2	Single Protein	Q53GS9	13	7	13	17	10	16.46	94.34	65.3397	4.12904					100	Confident	1.13255	1.32931	1.29689	0.729655	0.543973	0.981608
1355	Q53H47	Histone-lysine N-methyltransferase SETMAR (SETMR_HUMAN)	SETMAR	3	Single Protein	Q53H47	11	2	11	11	2	3.65	86.26	77.9838	1.64449					100	Confident	1.30247	1.56254	1.82796	1.0221	0.77262	0.768895
1356	Q6ZSZ5	Rho guanine nucleotide exchange factor 18 (ARHGI_HUMAN)	ARHGEF18	19	Single Protein	Q6ZSZ5	34	13	34	38	15	19.86	91.9	130.7	2.26721	Deamidation of N(N1035)	Deamidation of N(1)			100	Confident	0.8221	0.682776	0	1.11018	1.21758	1.37951
1357	P14859	POU domain, class 2, transcription factor 1 (PO2F1_HUMAN)	POU2F1	1	Single Protein	P14859	6	2	2	6	2	3.9	22.75	76.4251	3.53076					100	Confident	1.05257	1.13549	1.99775	0.723047	0.36529	1.80969
1358	P14854	Cytochrome c oxidase subunit 6B1 (CX6B1_HUMAN)	COX6B1	19	Single Protein	P14854	4	3	4	6	4	31.4	100	10.1857	17.5498					100	Confident	0.713279	0.739687	0	1.52335	1.57199	0.864633
1359	P14868	Aspartate--tRNA ligase, cytoplasmic (SYDC_HUMAN)	DARS	2	Single Protein	P14868	57	38	57	90	59	53.49	93.21	57.1	8.45673	Deamidation of N(N175); Oxidation of M(M18, M34, M362)	Deamidation of N(1); Oxidation of M(3)	Oxidation of M (M420-{M418 M420})	Oxidation of M (1)	100	Confident	1.10555	1.11034	0.704999	1.08699	0.924839	0.874239
1360	P14866	Heterogeneous nuclear ribonucleoprotein L (HNRPL_HUMAN)	HNRNPL	CHR_HG26_PATCH	Single Protein	P14866	62	39	62	94	60	44.65	58.74	64.0924	11.0233	Deamidation of N(N230, N563); Oxidation of M(M235, M345, M444, M460, M567)	Deamidation of N(2); Oxidation of M(5)	Deamidation of N (N172-{N160 N172}, N287-{N278 N287 N289 N299 N301}, N440-{N440 N441 N442}, N571-{N569 N571}), Oxidation of M (M423-{M423 M426})	Deamidation of N (4), Oxidation of M (1)	100	Confident	0.99485	0.852582	0.82007	1.53201	0.621901	0.870686
1361	Q53GT1	Kelch-like protein 22 (KLH22_HUMAN)	KLHL22	22	Single Protein	Q53GT1	10	4	10	12	5	7.26	77.29	71.6212	3.41018					100	Confident	0.940038	1.3288	1.26392	0.994467	1.13578	1.72819
1362	Q6DT37	Serine/threonine-protein kinase MRCK gamma (MRCKG_HUMAN)	CDC42BPG	11	Single Protein	Q6DT37	12	4	11	13	4	3.35	77.05	172.352	1.10096					100	Confident	0.817482	0.66775	0.430436	1.33784	1.21647	3.15365
1363	Q6ZT12	E3 ubiquitin-protein ligase UBR3 (UBR3_HUMAN)	UBR3	2	Single Protein	Q6ZT12	18	4	18	22	4	3.76	72.4	212.296	0.926803			Deamidation of N (N1029-{N1023 N1029})	Deamidation of N (1)	100	Confident	0.92148	0.655423	0	0.965863	1.08999	1.03327
1364	Q53GG5	PDZ and LIM domain protein 3 (PDLI3_HUMAN)	PDLIM3	4	Single Protein	Q53GG5	10	5	10	12	7	17.31	77.47	39.2074	6.57538	Oxidation of M(M259)	Oxidation of M(1)			100	Confident	0.603475	1.62436	1.71949	0.863334	1.22021	1.93652
1365	Q6IAA8	Ragulator complex protein LAMTOR1 (LTOR1_HUMAN)	LAMTOR1	11	Single Protein	Q6IAA8	30	18	30	42	25	72.05	81.37	17.7338	17.7998	Oxidation of M(M76, M82)	Oxidation of M(2)	Deamidation of N (N34-{N34 N39})	Deamidation of N (1)	100	Confident	0.551395	0.490336	0	1.28694	1.23966	0.878206
1366	Q6ZSR9	Uncharacterized protein FLJ45252 (YJ005_HUMAN)			Single Protein	Q6ZSR9	11	5	11	15	5	23.66	65.92	37.9526	6.3117					100	Confident	1.02822	0.739687	0	0.954576	1.05759	1.50443
1367	P51580	Thiopurine S-methyltransferase (TPMT_HUMAN)	TPMT	6	Single Protein	P51580	4	4	4	4	4	20.41	84.9	28.1621	6.47871					100	Confident	1.05982	0.811236	1.108	0.929529	1.17189	0.879628
1368	P51587	Breast cancer type 2 susceptibility protein (BRCA2_HUMAN)	BRCA2	13	Single Protein	P51587	55	0	55	61	0	0	90.67	383.963	0					51.4286	Doubtful	NaN	NaN	NaN	NaN	NaN	NaN
1369	P26599	Polypyrimidine tract-binding protein 1 (PTBP1_HUMAN)	PTBP1	19	Single Protein	P26599	54	39	48	80	61	41.81	71.19	57.1856	9.8093	Deamidation of N(N477); Oxidation of M(M90, M293)	Deamidation of N(1); Oxidation of M(2)	Deamidation of N (N40-{N34 N40 N42}, N219-{N219 N220}, N336-{N336 N343 N345}, N343-{N343 N345}, N395-{N385 N395})	Deamidation of N (5)	100	Confident	0.859918	0.802729	0	1.41948	0.736747	0.916477
1370	P0CG29	Glutathione S-transferase theta-2 (GST2_HUMAN)	GSTT2	22	Related Proteins	P0CG29, P0CG30	6	4	6	8	5	20.08	83.61	27.4886	7.66266					100	Confident	0.85234	2.21556	0.631804	1.09333	1.17047	1.38113
1371	P51553	Isocitrate dehydrogenase [NAD] subunit gamma, mitochondrial (IDH3G_HUMAN)	IDH3G	X	Single Protein	P51553	8	4	8	9	4	9.16	74.55	42.7671	4.59922					100	Confident	0.775372	0.874647	0.827449	1.21059	1.57751	0.842676
1372	Q10469	Alpha-1,6-mannosyl-glycoprotein 2-beta-N-acetylglucosaminyltransferase (MGAT2_HUMAN)	MGAT2	14	Single Protein	Q10469	7	1	7	7	1	3.58	81.21	51.5173	1.64589					100	Doubtful	0.92148	0.87059	0	0.797473	0.806285	1.34866
1373	P0DMV8	Heat shock 70 kDa protein 1A (HS71A_HUMAN)	HSPA1A	6	Related Proteins	P0DMV8, P0DMV9	134	115	41	231	199	65.99	90.33	70.009	8.3382	Deamidation of N(N96, N141, N151, N239, N355, N434, N505); Oxidation of M(M87, M122, M127, M381, M549)	Deamidation of N(7); Oxidation of M(5)	Deamidation of N (N31-{N31 N35}, N57-{N57 N62 N65}, N540-{N540 N548})	Deamidation of N (3)	100	Confident	0.911228	0.920209	0	0.90163	1.02167	0.906662
1374	Q10472	Polypeptide N-acetylgalactosaminyltransferase 1 (GALT1_HUMAN)	GALNT1	18	Single Protein	Q10472	19	9	15	27	12	17.35	89.27	64.1774	3.64903					100	Confident	0.918602	0.945465	0.248278	0.786009	1.19974	1.19981
1375	Q10471	Polypeptide N-acetylgalactosaminyltransferase 2 (GALT2_HUMAN)	GALNT2	1	Single Protein	Q10471	27	20	25	41	25	33.1	85.46	64.6915	5.96956	Deamidation of N(N257, N260); Oxidation of M(M258, M389)	Deamidation of N(2); Oxidation of M(2)			100	Confident	1.00479	0.822434	0.651145	0.854526	0.984663	1.43237
1376	P51572	B-cell receptor-associated protein 31 (BAP31_HUMAN)	BCAP31	X	Single Protein	P51572	24	19	24	36	26	46.34	76.02	27.974	11.7767	Oxidation of M(M151, M212, M241)	Oxidation of M(3)	Deamidation of N (N85-{N81 N84 N85}), Oxidation of M (M89-{M89 M94})	Deamidation of N (1), Oxidation of M (1)	100	Confident	0.848469	1.02887	1.11651	1.03809	1.28977	1.32949
1377	P51571	Translocon-associated protein subunit delta (SSRD_HUMAN)	SSR4	X	Single Protein	P51571	9	6	9	12	9	30.64	61.27	18.9866	15.0928	Oxidation of M(M64)	Oxidation of M(1)			100	Confident	0.952304	0.96507	0.585676	1.18167	1.0127	0.928574
1378	P51570	Galactokinase (GALK1_HUMAN)	GALK1	17	Single Protein	P51570	22	17	22	30	22	40.56	70.66	42.2456	10.1429					100	Confident	0.873181	0.715078	0	0.800238	1.04681	2.36192
1379	Q53FA7	Quinone oxidoreductase PIG3 (QORX_HUMAN)	TP53I3	2	Single Protein	Q53FA7	10	7	10	14	8	26.2	65.36	35.5136	8.7224	Oxidation of M(M241)	Oxidation of M(1)			100	Confident	0.776375	0.583497	0	1.33349	1.87031	1.86366
1380	Q53F39	Metallophosphoesterase 1 (MPPE1_HUMAN)	MPPE1	18	Single Protein	Q53F39	5	1	5	8	1	2.78	74.24	45.112	1.9964					100	Doubtful	0.263875	0.188276	0	1.31818	1.46758	0.864633
1381	P51511	Matrix metalloproteinase-15 (MMP15_HUMAN)	MMP15	16	Single Protein	P51511	11	5	11	11	5	11.66	66.52	75.7589	2.93043					100	Confident	1.13625	1.19403	0	0.518914	0.994483	0.864633
1382	Q09472	Histone acetyltransferase p300 (EP300_HUMAN)	EP300	22	Single Protein	Q09472	62	14	54	66	15	7.25	49.34	263.99	2.23862			Deamidation of N (N1717-{N1717 N1718})	Deamidation of N (1)	100	Confident	1.12832	1.21243	0.869038	0.661006	0.691012	0.89546
1383	Q53EU6	Glycerol-3-phosphate acyltransferase 3 (GPAT3_HUMAN)	GPAT3	4	Single Protein	Q53EU6	6	3	6	8	3	8.76	83.87	48.6735	3.25787					100	Confident	0.975792	0.693235	1.36218	1.28743	2.60111	1.43733
1384	P51530	DNA replication ATP-dependent helicase/nuclease DNA2 (DNA2_HUMAN)	DNA2	10	Single Protein	P51530	13	2	13	17	2	2.26	91.51	120.337	0.943824					100	Confident	2.327	1.81048	0.364654	0.52566	0.814372	0.979513
1385	P51532	Transcription activator BRG1 (SMCA4_HUMAN)	SMARCA4	19	Single Protein	P51532	32	7	20	37	7	4.74	70.61	184.53	1.28945					100	Confident	1.97354	1.46646	1.33508	0.858962	1.16408	0.8802
1386	P14543	Nidogen-1 (NID1_HUMAN)	NID1	1	Single Protein	P14543	11	2	10	18	2	1.28	53.49	136.291	1.28681					100	Confident	1.06678	0.795526	0.420407	0.8929	1.12392	1.6408
1387	P14550	Alcohol dehydrogenase [NADP(+)] (AK1A1_HUMAN)	AKR1A1	1	Single Protein	P14550	42	35	38	74	63	61.54	88.92	36.5499	14.8646	Deamidation of N(N52); Oxidation of M(M14, M286, M302)	Deamidation of N(1); Oxidation of M(3)	Deamidation of N (N163-{N163 N165})	Deamidation of N (1)	100	Confident	0.892571	0.662823	0	1.05631	1.33557	1.17374
1388	P26583	High mobility group protein B2 (HMGB2_HUMAN)	HMGB2	4	Single Protein	P26583	18	14	14	26	20	49.28	100	24.0187	18.3686	Deamidation of N(N185); Oxidation of M(M132)	Deamidation of N(1); Oxidation of M(1)			100	Confident	0.970663	1.26851	2.04078	0.893201	0.30527	0.963702
1389	P38570	Integrin alpha-E (ITAE_HUMAN)	ITGAE	17	Single Protein	P38570	5	1	4	6	2	0.68	72.18	130.077	0.735039					100	Doubtful	0.601103	0.367007	0	2.56695	16.6623	0.294264
1390	P38571	Lysosomal acid lipase/cholesteryl ester hydrolase (LICH_HUMAN)	LIPA	10	Single Protein	P38571	6	5	6	9	8	14.29	57.39	45.3897	9.65673					100	Confident	1.13701	0.429448	0	2.03041	1.5069	0.662396
1391	Q5TF58	Intermediate filament family orphan 2 (IFFO2_HUMAN)	IFFO2	1	Single Protein	Q5TF58	7	1	4	7	1	1.74	63.25	57.292	1.97809					100	Doubtful	1.1406	0.900858	1.30221	0.918713	0.906559	1.17389
1392	P26572	Alpha-1,3-mannosyl-glycoprotein 2-beta-N-acetylglucosaminyltransferase (MGAT1_HUMAN)	MGAT1	5	Single Protein	P26572	5	2	5	5	2	6.74	80.45	50.8464	2.7102					100	Doubtful	0.803232	0.868201	0.619469	0.489687	1.40343	0.873344
1393	Q5TEU4	NADH dehydrogenase [ubiquinone] 1 alpha subcomplex assembly factor 5 (NDUF5_HUMAN)	NDUFAF5	20	Single Protein	Q5TEU4	8	2	8	9	2	8.12	80.29	38.8936	3.17076					45.7143	Doubtful	1.05249	0.652909	8.88595	0.600613	0.621405	0.741707
1394	Q6ZRV2	Protein FAM83H (FA83H_HUMAN)	FAM83H	8	Single Protein	Q6ZRV2	8	2	8	9	2	2.71	83.46	127.044	0.986028					100	Confident	0.911292	1.01851	0	1.12706	0.77843	1.03648
1395	O43795	Unconventional myosin-Ib (MYO1B_HUMAN)	MYO1B	2	Single Protein	O43795	55	35	48	70	43	25.53	90.58	131.902	2.92522	Oxidation of M(M582)	Oxidation of M(1)	Deamidation of N (N1013-{N1012 N1013}, N1014-{N1014})	Deamidation of N (2)	100	Confident	0.769878	0.913084	0.954529	1.16783	1.25564	1.15024
1396	Q6P3W7	SCY1-like protein 2 (SCYL2_HUMAN)	SCYL2	12	Single Protein	Q6P3W7	24	15	24	70	33	20.78	72.77	103.642	16.5686	Oxidation of M(M321)	Oxidation of M(1)	Deamidation of N (N642-{N639 N642}, N650-{N650 N651 N664})	Deamidation of N (2)	100	Confident	0.935715	1.42213	1.63998	1.10908	0.933636	1.15061
1397	O43772	Mitochondrial carnitine/acylcarnitine carrier protein (MCAT_HUMAN)	SLC25A20	3	Single Protein	O43772	5	1	5	5	1	2.66	89.7	32.9221	2.39568					100	Doubtful	0.5983	0.504965	0.642755	2.95356	4.26947	1.139
1398	O43776	Asparagine--tRNA ligase, cytoplasmic (SYNC_HUMAN)	NARS	18	Single Protein	O43776	49	29	49	93	59	35.04	78.65	62.9025	14.2975	Deamidation of N(N468); Oxidation of M(M391, M466, M477)	Deamidation of N(1); Oxidation of M(3)	Deamidation of N (N378-{N378 N380})	Deamidation of N (1)	100	Confident	0.870251	0.81136	1.08706	1.09153	0.957934	1.18018
1399	O43752	Syntaxin-6 (STX6_HUMAN)	STX6	1	Single Protein	O43752	7	6	6	8	7	26.67	86.27	29.1578	7.69341	Deamidation of N(N131)	Deamidation of N(1)			100	Confident	0.958846	0.785652	0.806992	1.19408	1.33206	1.20426
1400	O43759	Synaptogyrin-1 (SNG1_HUMAN)	SYNGR1	22	Single Protein	O43759	5	2	5	6	3	10.3	29.18	25.4393	19.0245					100	Confident	1.75099	0.876622	0.913923	3.27615	2.03313	0.924309
1401	O43760	Synaptogyrin-2 (SNG2_HUMAN)	SYNGR2	17	Single Protein	O43760	8	2	8	10	3	8.93	46.88	24.7941	12.3207					100	Confident	0.77862	0.740221	0.824327	1.48571	1.10707	2.04058
1402	Q53FP2	Transmembrane protein 35 (TMM35_HUMAN)	TMEM35	X	Single Protein	Q53FP2	2	1	2	2	1	9.58	100	18.4283	3.87326					100	Doubtful	4.36029	0.739687	0	0	0	0.626509
1403	O43768	Alpha-endosulfine (ENSA_HUMAN)	ENSA	1	Single Protein	O43768	12	8	8	18	14	60.33	100	13.3808	18.7166	Oxidation of M(M55, M72)	Oxidation of M(2)			100	Confident	1.2757	1.63823	1.75608	0.826434	0.96214	0.937371
1404	O43766	Lipoyl synthase, mitochondrial (LIAS_HUMAN)	LIAS	4	Single Protein	O43766	5	2	5	5	2	9.41	92.2	41.8844	2.6082	Deamidation of N(N41)	Deamidation of N(1)			100	Confident	1.03684	0.810637	0.809491	0.35553	1.06456	0.789141
1405	O43765	Small glutamine-rich tetratricopeptide repeat-containing protein alpha (SGTA_HUMAN)	SGTA	19	Single Protein	O43765	17	13	17	31	22	37.7	55.91	34.0417	18.1919	Oxidation of M(M102, M165)	Oxidation of M(2)			100	Confident	1.07105	1.11234	1.4617	1.00452	1.07795	0.930453
1406	P02511	Alpha-crystallin B chain (CRYAB_HUMAN)	CRYAB	11	Single Protein	P02511	3	1	3	3	1	6.29	80.57	20.1464	4.58748					100	Doubtful	1.00758	0.670574	0.606286	0.505093	2.20448	1.16965
1407	O43734	Adapter protein CIKS (CIKS_HUMAN)	TRAF3IP2	6	Single Protein	O43734	4	1	4	4	1	4.01	74.56	64.6254	1.5113					100	Doubtful	1.01222	0.666846	1.96419	0	0	3.2611
1408	O43736	Integral membrane protein 2A (ITM2A_HUMAN)	ITM2A	X	Single Protein	O43736	3	1	3	4	1	3.04	88.97	29.7223	2.45945					100	Doubtful	5.64797	6.21716	2.17882	0.595754	0.630571	1.001
1409	Q6P3X3	Tetratricopeptide repeat protein 27 (TTC27_HUMAN)	TTC27	2	Single Protein	Q6P3X3	17	9	17	17	9	11.27	82.44	96.5712	2.52745			Deamidation of N (N721-{N721 N730})	Deamidation of N (1)	100	Confident	1.29797	1.43082	1.11107	0.887377	0.882813	1.04533
1410	P02545	Prelamin-A/C (LMNA_HUMAN)	LMNA	1	Single Protein	P02545	32	16	30	37	16	28.31	94.43	74.0947	3.46669					100	Confident	0.918757	1.21145	2.44066	0.925231	0.925472	1.15857
1411	Q6ZRY4	RNA-binding protein with multiple splicing 2 (RBPS2_HUMAN)	RBPMS2	15	Single Protein	Q6ZRY4	7	6	6	8	7	36.36	59.33	22.4824	13.4012	Deamidation of N(N3)	Deamidation of N(1)			100	Confident	2.88429	1.33745	1.20068	1.09731	0.812048	0.813935
1412	O43741	5'-AMP-activated protein kinase subunit beta-2 (AAKB2_HUMAN)	PRKAB2	1	Single Protein	O43741	14	10	13	15	10	47.43	88.97	30.2832	6.36716	Oxidation of M(M36)	Oxidation of M(1)	Deamidation of N (N150-{N150 N151})	Deamidation of N (1)	100	Confident	0.641575	0.841555	1.10825	1.17754	1.58917	2.08703
1413	O43747	AP-1 complex subunit gamma-1 (AP1G1_HUMAN)	AP1G1	16	Single Protein	O43747	40	23	38	63	35	22.87	73.48	91.2931	8.35952	Deamidation of N(N341, N774); Oxidation of M(M267, M531)	Deamidation of N(2); Oxidation of M(2)	Deamidation of N (N268-{N259 N268 N277})	Deamidation of N (1)	100	Confident	0.799174	0.828965	0.511998	1.23694	1.02861	1.07591
1414	P02533	Keratin, type I cytoskeletal 14 (K1C14_HUMAN)	KRT14	17	Single Protein	P02533	36	18	6	48	24	28.81	87.29	51.5294	4.88113	Deamidation of N(N219); Oxidation of M(M212)	Deamidation of N(1); Oxidation of M(1)			100	Confident	0.484526	0.695312	2.34798	1.1705	1.09831	1.21419
1415	Q9P2J3	Kelch-like protein 9 (KLHL9_HUMAN)	KLHL9	9	Related Proteins	Q9P2J3, Q9P2N7	4	2	0	6	3	4.21	83.95	69.3832	0.935814					100	Confident	1.33615	1.33518	1.2612	0.986496	1.02721	0.963031
1416	O43716	Glutamyl-tRNA(Gln) amidotransferase subunit C, mitochondrial (GATC_HUMAN)	GATC	12	Single Protein	O43716	5	4	5	9	3	32.35	100	15.0767	5.15248	Deamidation of N(N121)	Deamidation of N(1)			100	Confident	1.34443	1.18153	0	0.505026	0.792045	0.864633
1417	O43715	TP53-regulated inhibitor of apoptosis 1 (TRIA1_HUMAN)	TRIAP1	12	Single Protein	O43715	5	1	5	7	2	17.11	100	8.78011	17.022					100	Doubtful	1.21974	0.719114	0.845628	1.43429	2.04651	0.281306
1418	O43719	HIV Tat-specific factor 1 (HTSF1_HUMAN)	HTATSF1	X	Single Protein	O43719	57	27	57	70	35	38.68	87.55	85.8006	7.09222	Oxidation of M(M411, M420)	Oxidation of M(2)	Deamidation of N (N515-{N510 N515}), Oxidation of M (M271-{M271 M275})	Deamidation of N (1), Oxidation of M (1)	100	Confident	1.49773	1.16347	1.31931	0.759302	0.749608	0.91912
1419	O43709	Probable 18S rRNA (guanine-N(7))-methyltransferase (WBS22_HUMAN)	WBSCR22	7	Single Protein	O43709	4	1	3	6	1	7.83	67.62	31.8601	3.40439	Deamidation of N(N167)	Deamidation of N(1)			100	Doubtful	1.36509	1.06576	1.04845	0	0	0.483481
1420	O43708	Maleylacetoacetate isomerase (MAAI_HUMAN)	GSTZ1	14	Single Protein	O43708	10	9	10	14	13	20.37	74.54	24.1967	18.3008	Oxidation of M(M56)	Oxidation of M(1)			100	Confident	0.949054	0.950463	1.03711	0.804085	1.32161	1.02428
1421	O43707	Alpha-actinin-4 (ACTN4_HUMAN)	ACTN4	CHR_HG26_PATCH	Single Protein	O43707	176	149	117	330	271	75.08	91.44	104.788	13.3443	Deamidation of N(N138, N248, N403, N680, N821, N860); Oxidation of M(M240, M295, M328, M379, M679, M729, M767, M883)	Deamidation of N(6); Oxidation of M(8)	Deamidation of N (N223-{N223 N225 N226}, N288-{N288 N291}, N384-{N384 N385}, N481-{N481 N490 N492}, N703-{N703 N722}, N748-{N748 N752})	Deamidation of N (6)	100	Confident	0.810834	0.812212	0	1.10446	1.54935	1.28799
1422	Q6ZS30	Neurobeachin-like protein 1 (NBEL1_HUMAN)	NBEAL1	2	Single Protein	Q6ZS30	24	1	24	28	1	0.45	79.7	307.041	0.285578					100	Doubtful	0.76277	0.715802	0.682711	1.329	1.67366	1.78058
1423	Q5TFE4	5'-nucleotidase domain-containing protein 1 (NT5D1_HUMAN)	NT5DC1	6	Single Protein	Q5TFE4	12	5	12	15	7	14.95	84.4	51.8119	6.37289					100	Confident	1.25661	1.3562	1.90407	0.873321	0.838682	1.00189
1424	Q6ZRP7	Sulfhydryl oxidase 2 (QSOX2_HUMAN)	QSOX2	9	Single Protein	Q6ZRP7	13	3	13	14	4	5.59	85.24	77.4796	2.41485					100	Confident	0.92148	0.966472	0	0.637658	0.652549	1.06913
1425	Q6ZS17	Protein FAM65A (FA65A_HUMAN)	FAM65A	16	Single Protein	Q6ZS17	12	3	12	14	3	2.7	56.75	132.225	1.57485					100	Confident	0.92148	1.54325	0.966604	1.0567	0.933198	1.57215
1426	P61020	Ras-related protein Rab-5B (RAB5B_HUMAN)	RAB5B	12	Single Protein	P61020	27	22	15	46	37	59.53	100	23.6919	18.2583	Deamidation of N(N10, N104, N155); Oxidation of M(M88, M168)	Deamidation of N(3); Oxidation of M(2)	Oxidation of M (M160-{M142 M160})	Oxidation of M (1)	100	Confident	0.685485	0.834409	0.705511	1.07246	1.39701	1.46884
1427	P61024	Cyclin-dependent kinases regulatory subunit 1 (CKS1_HUMAN)	CKS1B	1	Single Protein	P61024	2	2	2	4	3	20.25	100	9.65394	16.3756					100	Confident	1.37006	1.52652	0.49575	0.297707	0.661044	0.30578
1428	P61026	Ras-related protein Rab-10 (RAB10_HUMAN)	RAB10	2	Single Protein	P61026	22	18	14	39	34	55.5	100	22.5266	10.6738			Deamidation of N (N180-{N180 N183})	Deamidation of N (1)	100	Confident	0.913242	0.873735	1.24548	1.06253	1.27359	1.19264
1429	Q12955	Ankyrin-3 (ANK3_HUMAN)	ANK3	10	Single Protein	Q12955	112	24	105	127	29	6.33	82.43	480.113	0.728177	Deamidation of N(N4251)	Deamidation of N(1)			100	Confident	1.16138	0.562553	0.794832	1.08298	1.39356	1.04818
1430	P48047	ATP synthase subunit O, mitochondrial (ATPO_HUMAN)	ATP5O	21	Single Protein	P48047	13	9	13	18	13	47.89	100	23.2627	10.9818	Oxidation of M(M185)	Oxidation of M(1)			100	Confident	1.0979	0.804894	0.508746	1.32415	1.19415	1.24334
1431	Q12959	Disks large homolog 1 (DLG1_HUMAN)	DLG1	3	Single Protein	Q12959	27	16	20	31	17	20.02	67.04	100.393	3.49224			Deamidation of N (N712-{N707 N712})	Deamidation of N (1)	100	Confident	0.600089	0.815319	0.674137	1.47562	1.14465	1.01233
1432	Q6P2E9	Enhancer of mRNA-decapping protein 4 (EDC4_HUMAN)	EDC4	16	Single Protein	Q6P2E9	46	29	46	57	34	22.41	63.03	151.567	2.94237	Oxidation of M(M1156)	Oxidation of M(1)			100	Confident	1.08055	0.984304	0.942501	1.15518	1.03088	0.948838
1433	Q12962	Transcription initiation factor TFIID subunit 10 (TAF10_HUMAN)	TAF10	11	Single Protein	Q12962	6	3	6	16	3	22.02	50.46	21.6979	10.7806					100	Confident	1.31931	1.43401	1.11589	0.981116	1.08675	0.799755
1434	Q12965	Unconventional myosin-Ie (MYO1E_HUMAN)	MYO1E	15	Single Protein	Q12965	40	25	32	48	29	20.49	91.06	126.982	2.82578	Deamidation of N(N964)	Deamidation of N(1)	Deamidation of N (N947-{N934 N938 N947 N949})	Deamidation of N (1)	100	Confident	1.21588	0.83608	0.158573	0.651853	0.78046	1.32398
1435	P12081	Histidine--tRNA ligase, cytoplasmic (SYHC_HUMAN)	HARS	5	Single Protein	P12081	30	19	22	44	31	41.65	92.93	57.3742	7.44539	Oxidation of M(M369)	Oxidation of M(1)			100	Confident	0.95881	1.16302	0.972686	0.998265	1.03991	1.09561
1436	Q9UQB8	Brain-specific angiogenesis inhibitor 1-associated protein 2 (BAIP2_HUMAN)	BAIAP2	17	Single Protein	Q9UQB8	20	9	20	28	10	19.02	100	60.8296	3.70559	Deamidation of N(N390)	Deamidation of N(1)			100	Confident	0.900228	1.00572	1.08754	0.994667	1.26527	2.37484
1437	P48029	Sodium- and chloride-dependent creatine transporter 1 (SC6A8_HUMAN)	SLC6A8	X	Single Protein	P48029	4	3	4	5	4	6.46	47.24	70.4756	4.57358					100	Confident	1.22038	0.839356	1.61468	1.02128	1.32456	0.741227
1438	Q12972	Nuclear inhibitor of protein phosphatase 1 (PP1R8_HUMAN)	PPP1R8	1	Single Protein	Q12972	16	9	16	23	12	37.32	68.38	38.4548	11.5175			Deamidation of N (N165-{N165 N170 N174})	Deamidation of N (1)	100	Confident	1.13287	1.11813	1.58061	1.16852	0.853249	0.944911
1439	Q6P2C8	Mediator of RNA polymerase II transcription subunit 27 (MED27_HUMAN)	MED27	9	Single Protein	Q6P2C8	5	3	5	6	4	15.76	100	35.4093	5.89292					100	Confident	0.808333	1.60375	1.01113	0	0.719141	1.1431
1440	Q12979	Active breakpoint cluster region-related protein (ABR_HUMAN)	ABR	CHR_HSCHR17_3_CTG2	Single Protein	Q12979	26	14	24	28	15	21.19	91.85	97.5362	2.79841					100	Confident	0.928785	1.58835	0.707455	0.960954	1.14208	1.20339
1441	Q9UQC2	GRB2-associated-binding protein 2 (GAB2_HUMAN)	GAB2	11	Single Protein	Q9UQC2	20	7	20	23	7	13.31	75.89	74.4114	3.2693	Deamidation of N(N313); Oxidation of M(M314, M658)	Deamidation of N(1); Oxidation of M(2)			100	Confident	0.858025	1.77686	2.20972	0.872436	1.09577	0.994691
1442	Q12981	Vesicle transport protein SEC20 (SEC20_HUMAN)	BNIP1	5	Single Protein	Q12981	5	3	5	5	3	14.04	100	26.1159	5.20115					100	Confident	1.02431	0.8276	0.722004	1.05903	1.06118	1.10766
1443	Q12982	BCL2/adenovirus E1B 19 kDa protein-interacting protein 2 (BNIP2_HUMAN)	BNIP2	15	Single Protein	Q12982	5	2	5	5	2	7.01	59.87	35.9951	5.16091					100	Confident	1.07662	1.38141	1.17801	0.94636	1.44818	1.02979
1444	Q6P2H3	Centrosomal protein of 85 kDa (CEP85_HUMAN)	CEP85	1	Single Protein	Q6P2H3	12	4	12	14	4	6.43	70.34	85.5862	2.51413	Deamidation of N(N639)	Deamidation of N(1)			100	Confident	0.981316	1.00498	0	0.742862	0.975252	1.40325
1445	Q12986	Transcriptional repressor NF-X1 (NFX1_HUMAN)	NFX1	9	Single Protein	Q12986	28	2	27	45	2	2.41	89.11	124.312	0.839772					100	Confident	0.827555	0.796979	1.70556	0.763699	0.998144	2.98521
1446	P51665	26S proteasome non-ATPase regulatory subunit 7 (PSMD7_HUMAN)	PSMD7	16	Single Protein	P51665	21	15	21	29	21	54.94	100	37.0025	10.172	Oxidation of M(M112, M257)	Oxidation of M(2)	Deamidation of N (N109-{N104 N109})	Deamidation of N (1)	100	Confident	0.987639	1.08382	1.10627	1.28186	1.11301	0.93144
1447	Q12996	Cleavage stimulation factor subunit 3 (CSTF3_HUMAN)	CSTF3	11	Single Protein	Q12996	24	15	24	30	21	21.9	95.68	82.8687	4.67601			Deamidation of N (N671-{N671 N677})	Deamidation of N (1)	100	Confident	0.850065	0.912515	1.73747	1.37649	0.953105	1.13803
1448	P51687	Sulfite oxidase, mitochondrial (SUOX_HUMAN)	SUOX	12	Single Protein	P51687	13	4	13	24	5	8.62	68.44	60.2454	3.87887					100	Confident	0.706584	0.863947	0.836086	1.19614	1.18609	1.37288
1449	P61006	Ras-related protein Rab-8A (RAB8A_HUMAN)	RAB8A	19	Single Protein	P61006	18	15	7	37	32	42.51	100	23.6532	8.7105					100	Confident	0.951426	0.781607	0.65754	1.06688	1.71898	1.04193
1450	P61009	Signal peptidase complex subunit 3 (SPCS3_HUMAN)	SPCS3	4	Single Protein	P61009	5	4	5	7	6	17.78	78.89	20.3005	13.2859	Deamidation of N(N134)	Deamidation of N(1)			100	Confident	1.03862	1.13452	1.49247	1.05723	0.986806	0.951425
1451	P51690	Arylsulfatase E (ARSE_HUMAN)	ARSE	X	Single Protein	P51690	11	10	8	12	11	22.41	65.7	65.6261	5.24405					100	Confident	0.767817	1.24741	2.12258	0.729909	0.574145	1.47283
1452	P51692	Signal transducer and activator of transcription 5B (STA5B_HUMAN)	STAT5B	17	Single Protein	P51692	19	12	5	20	13	17.15	78.78	89.8096	2.61857	Oxidation of M(M639, M644)	Oxidation of M(2)	Deamidation of N (N124-{N124 N125})	Deamidation of N (1)	100	Confident	1.21194	1.1878	1.28738	0.528775	0.780414	1.4507
1453	P48067	Sodium- and chloride-dependent glycine transporter 1 (SC6A9_HUMAN)	SLC6A9	1	Single Protein	P48067	3	1	3	4	2	3.12	47.59	78.2088	3.8502					100	Doubtful	1.06609	1.04878	0.5825	1.86167	0.937588	0.701656
1454	P61011	Signal recognition particle 54 kDa protein (SRP54_HUMAN)	SRP54	14	Single Protein	P61011	49	30	49	90	44	54.56	92.46	55.6683	6.63071	Oxidation of M(M65, M105, M166, M369, M455, M495)	Oxidation of M(6)	Oxidation of M (M332-{M332 M340})	Oxidation of M (1)	100	Confident	1.16474	1.37642	1.31336	0.94533	0.827917	1.31479
1455	P61019	Ras-related protein Rab-2A (RAB2A_HUMAN)	RAB2A	8	Single Protein	P61019	21	18	9	29	26	55.66	100	23.5308	15.0073	Oxidation of M(M146)	Oxidation of M(1)	Deamidation of N (N180-{N179 N180})	Deamidation of N (1)	100	Confident	0.83367	0.905541	0.881969	1.01112	1.60727	1.05127
1456	P61018	Ras-related protein Rab-4B (RAB4B_HUMAN)	RAB4B	19	Single Protein	P61018	14	11	7	20	17	38.5	100	23.5719	8.01061					100	Confident	0.996428	0.88964	0.892639	0.793987	1.19449	0.990181
1457	P38646	Stress-70 protein, mitochondrial (GRP75_HUMAN)	HSPA9	5	Single Protein	P38646	174	141	158	392	322	65.24	93.08	73.6348	16.3518	Deamidation of N(N80, N149, N180, N268, N328, N461, N560); Oxidation of M(M70, M172, M334, M370, M389, M561, M584)	Deamidation of N(7); Oxidation of M(7)	Deamidation of N (N114-{N112 N114 N115}, N198-{N188 N198})	Deamidation of N (2)	100	Confident	0.837444	0.635196	0	1.59934	1.43732	0.640893
1458	Q9UQ80	Proliferation-associated protein 2G4 (PA2G4_HUMAN)	PA2G4	12	Single Protein	Q9UQ80	46	36	46	74	60	59.14	92.13	43.7592	13.9827	Deamidation of N(N328); Oxidation of M(M276, M347)	Deamidation of N(1); Oxidation of M(2)	Deamidation of N (N161-{N161 N163 N171}, N163-{N163 N171}), Oxidation of M (M55-{M55 M57}, M326-{M326 M331})	Deamidation of N (2), Oxidation of M (2)	100	Confident	1.15232	1.15006	0.61934	0.851334	0.785622	1.07403
1459	Q9UPW5	Cytosolic carboxypeptidase 1 (CBPC1_HUMAN)	AGTPBP1	9	Single Protein	Q9UPW5	24	6	24	25	6	6.61	82.79	138.361	1.56132			Deamidation of N (N700-{N698 N700})	Deamidation of N (1)	100	Confident	1.74871	1.52175	0.449673	1.01376	0.736016	0.617372
1460	Q9UPW8	Protein unc-13 homolog A (UN13A_HUMAN)	UNC13A	19	Single Protein	Q9UPW8	27	4	18	34	4	2.41	78.51	192.892	0.706904	Deamidation of N(N1257, N1258)	Deamidation of N(2)			100	Confident	1.53931	0.975154	0.908663	0.835065	1.01693	1.00055
1461	Q9UQ88	Cyclin-dependent kinase 11A (CD11A_HUMAN)	CDK11A	1	Single Protein	Q9UQ88	32	18	4	43	22	20.18	80.72	91.3055	3.75121	Oxidation of M(M722)	Oxidation of M(1)			100	Confident	1.28754	1.31884	1.3392	1.06776	0.866182	1.00989
1462	Q9UQ90	Paraplegin (SPG7_HUMAN)	SPG7	16	Single Protein	Q9UQ90	12	1	11	20	1	1.38	87.04	88.1789	0.897135					100	Doubtful	0.887691	0.773469	0	1.47042	1.14843	0.864633
1463	P02679	Fibrinogen gamma chain (FIBG_HUMAN)	FGG	4	Single Protein	P02679	48	37	48	72	56	51.43	100	51.4789	10.1226	Deamidation of N(N103, N387, N391); Oxidation of M(M104, M290)	Deamidation of N(3); Oxidation of M(2)			100	Confident	0.0289254	0.211816	0	1.17305	1.577	1.0652
1464	P02675	Fibrinogen beta chain (FIBB_HUMAN)	FGB	4	Single Protein	P02675	80	52	80	108	68	49.69	92.67	55.8923	8.97577	Oxidation of M(M148, M254, M272, M335, M344, M456)	Oxidation of M(6)	Deamidation of N (N125-{N125 N131 N132 N133}, N276-{N273 N276 N284})	Deamidation of N (2)	100	Confident	0.208113	0.306889	0	1.0865	1.70655	0.970877
1465	Q9UPX8	SH3 and multiple ankyrin repeat domains protein 2 (SHAN2_HUMAN)	SHANK2	11	Single Protein	Q9UPX8	23	5	21	29	5	4.49	69.05	158.724	1.41334	Deamidation of N(N776)	Deamidation of N(1)			100	Confident	0.92756	0.407938	0.4676	1.08314	1.22471	0.964419
1466	P26641	Elongation factor 1-gamma (EF1G_HUMAN)	EEF1G	11	Single Protein	P26641	51	45	51	85	72	69.79	90.85	50.0871	14.1903	Deamidation of N(N130); Oxidation of M(M263)	Deamidation of N(1); Oxidation of M(1)			100	Confident	0.963504	0.966586	0	1.14798	1.0248	0.852829
1467	P26640	Valine--tRNA ligase (SYVC_HUMAN)	VARS	CHR_HSCHR6_MHC_QBL_CTG1	Single Protein	P26640	81	54	81	112	71	40.82	74.29	140.387	4.22862	Deamidation of N(N599); Oxidation of M(M541, M583, M615)	Deamidation of N(1); Oxidation of M(3)			100	Confident	1.08347	1.23488	0.286807	0.926551	0.962084	0.855513
1468	P51649	Succinate-semialdehyde dehydrogenase, mitochondrial (SSDH_HUMAN)	ALDH5A1	6	Single Protein	P51649	16	11	16	20	12	23.36	73.83	57.1783	4.81357			Deamidation of N (N372-{N372 N385})	Deamidation of N (1)	100	Confident	0.544336	0.572982	0.617832	1.45446	1.91042	1.36951
1469	P51648	Fatty aldehyde dehydrogenase (AL3A2_HUMAN)	ALDH3A2	17	Single Protein	P51648	25	14	24	37	24	26.6	72.58	54.8129	9.18737	Deamidation of N(N186); Oxidation of M(M328)	Deamidation of N(1); Oxidation of M(1)			100	Confident	0.732133	0.895334	0.471303	1.29122	1.34075	0.930182
1470	Q6P1X6	UPF0598 protein C8orf82 (CH082_HUMAN)	C8orf82	8	Single Protein	Q6P1X6	7	3	7	11	3	13.89	100	23.8741	5.49011					100	Confident	0.772339	1.0305	1.02798	1.24819	1.16954	1.50726
1471	P26639	Threonine--tRNA ligase, cytoplasmic (SYTC_HUMAN)	TARS	5	Single Protein	P26639	85	61	78	134	95	55.19	94.47	83.3819	7.4642	Deamidation of N(N280, N443, N533); Oxidation of M(M229, M469, M600, M622, M647)	Deamidation of N(3); Oxidation of M(5)	Deamidation of N (N123-{N123 N124})	Deamidation of N (1)	100	Confident	1.59674	1.08709	0.924024	1.13717	0.960065	0.753206
1472	Q6P1X5	Transcription initiation factor TFIID subunit 2 (TAF2_HUMAN)	TAF2	8	Single Protein	Q6P1X5	20	2	20	25	2	2.92	84.32	136.883	0.959695					54.2857	Doubtful	0.46074	0.343172	0	0.707547	1.15602	0.900183
1473	Q9UPY5	Cystine/glutamate transporter (XCT_HUMAN)	SLC7A11	4	Single Protein	Q9UPY5	4	1	4	4	1	2.2	54.49	55.3869	1.94245					100	Doubtful	1.12385	1.01696	0.756019	2.78682	0.807159	0.67475
1474	Q9UPY3	Endoribonuclease Dicer (DICER_HUMAN)	DICER1	14	Single Protein	Q9UPY3	54	21	54	61	24	14.67	85.69	218.542	1.43186			Deamidation of N (N1529-{N1529 N1534})	Deamidation of N (1)	100	Confident	1.04043	0.948092	0.673101	1.09838	0.862153	1.09948
1475	Q9UPY6	Wiskott-Aldrich syndrome protein family member 3 (WASF3_HUMAN)	WASF3	13	Single Protein	Q9UPY6	9	1	9	10	2	2.59	62.35	55.2586	4.13313					100	Doubtful	0.960814	0.743611	0	0.995601	1.17287	0.84646
1476	P51659	Peroxisomal multifunctional enzyme type 2 (DHB4_HUMAN)	HSD17B4	5	Single Protein	P51659	70	57	70	93	73	56.79	88.72	79.6363	6.57775	Deamidation of N(N176, N551); Oxidation of M(M148, M577, M696, M721)	Deamidation of N(2); Oxidation of M(4)	Deamidation of N (N158-{N158 N163}, N486-{N486 N500}), Oxidation of M (M386-{M386 M387})	Deamidation of N (2), Oxidation of M (1)	100	Confident	0.966371	0.709573	0	0.940794	1.36698	1.04074
1477	P51654	Glypican-3 (GPC3_HUMAN)	GPC3	X	Single Protein	P51654	12	7	12	13	7	15.17	65.34	65.5198	4.11066					100	Confident	0.933937	0.579573	2.75984	1.05961	1.20961	1.48505
1478	P12004	Proliferating cell nuclear antigen (PCNA_HUMAN)	PCNA	20	Single Protein	P12004	32	22	32	60	39	57.09	87.36	28.7503	23.6656	Oxidation of M(M119, M199, M229)	Oxidation of M(3)	Deamidation of N (N107-{N95 N107}, N177-{N177 N179}, N200-{N187 N200}), Oxidation of M (M68-{M68 M75})	Deamidation of N (3), Oxidation of M (1)	100	Confident	1.5293	0.925226	0.667389	0	0	0.350828
1479	Q9UPZ3	Hermansky-Pudlak syndrome 5 protein (HPS5_HUMAN)	HPS5	11	Single Protein	Q9UPZ3	13	4	13	19	4	3.72	76.53	127.368	1.37227	Oxidation of M(M1116)	Oxidation of M(1)			100	Confident	1.01416	1.26934	0.586421	0.872355	1.01485	0.8904
1480	Q9UQ35	Serine/arginine repetitive matrix protein 2 (SRRM2_HUMAN)	SRRM2	16	Single Protein	Q9UQ35	170	84	169	255	118	28.78	91.72	299.438	1.94996	Deamidation of N(N16, N392, N1356, N1361, N2241); Oxidation of M(M749, M1239, M1343, M1371, M1427)	Deamidation of N(5); Oxidation of M(5)	Deamidation of N (N1335-{N1335 N1344})	Deamidation of N (1)	100	Confident	1.21993	0.925794	0.601168	0.953388	1.05346	0.914248
1481	Q9UPR3	Protein SMG5 (SMG5_HUMAN)	SMG5	1	Single Protein	Q9UPR3	12	4	12	14	4	5.02	67.32	113.855	1.97013					100	Confident	1.15648	1.07073	0.442649	0.872679	0.830331	1.374
1482	Q12904	Aminoacyl tRNA synthase complex-interacting multifunctional protein 1 (AIMP1_HUMAN)	AIMP1	4	Single Protein	Q12904	29	20	29	43	31	59.29	89.1	34.3311	12.931	Deamidation of N(N73, N243); Oxidation of M(M202, M306)	Deamidation of N(2); Oxidation of M(2)	Deamidation of N (N204-{N195 N204})	Deamidation of N (1)	100	Confident	0.883556	0.882827	0.953761	1.06338	1.0879	1.02606
1483	Q12907	Vesicular integral-membrane protein VIP36 (LMAN2_HUMAN)	LMAN2	5	Single Protein	Q12907	23	19	23	34	26	42.7	79.49	40.2031	16.1847	Oxidation of M(M227, M277)	Oxidation of M(2)	Deamidation of N (N312-{N305 N312})	Deamidation of N (1)	100	Confident	0.629617	0.671351	0	1.1946	1.41755	1.08771
1484	Q12905	Interleukin enhancer-binding factor 2 (ILF2_HUMAN)	ILF2	1	Single Protein	Q12905	34	26	34	61	46	50.77	100	43.0352	10.3965	Deamidation of N(N160, N214); Oxidation of M(M113, M157)	Deamidation of N(2); Oxidation of M(2)	Deamidation of N (N61-{N61 N67})	Deamidation of N (1)	100	Confident	1.15622	1.27813	0.537525	0.965484	0.521046	0.883558
1485	Q12906	Interleukin enhancer-binding factor 3 (ILF3_HUMAN)	ILF3	19	Single Protein	Q12906	88	54	79	151	86	48.21	67.79	95.2791	10.8997	Deamidation of N(N33, N64, N599); Oxidation of M(M65, M266, M336, M370, M465, M530, M557)	Deamidation of N(3); Oxidation of M(7)	Deamidation of N (N766-{N760 N766}), Oxidation of M (M407-{M403 M407})	Deamidation of N (1), Oxidation of M (1)	100	Confident	1.1178	1.10185	0.616036	1.14008	0.709356	0.925309
1486	Q12913	Receptor-type tyrosine-protein phosphatase eta (PTPRJ_HUMAN)	PTPRJ	11	Single Protein	Q12913	21	6	20	23	6	6.43	74.42	145.851	1.59271					100	Confident	0.497886	0.56096	0.672773	1.40871	1.4324	0.974052
1487	P36021	Monocarboxylate transporter 8 (MOT8_HUMAN)	SLC16A2	X	Single Protein	P36021	3	2	3	3	2	6.68	45.64	59.4723	3.18115			Deamidation of N (N525-{N525 N534})	Deamidation of N (1)	100	Confident	1.76751	0.961821	0	0.553862	1.16348	0.746598
1488	Q9UQ53	Alpha-1,3-mannosyl-glycoprotein 4-beta-N-acetylglucosaminyltransferase B (MGT4B_HUMAN)	MGAT4B	5	Single Protein	Q9UQ53	9	1	9	9	1	3.28	100	63.1588	1.18035					100	Doubtful	1.04815	0.735936	0.740213	0.396993	1.165	0.893945
1489	Q9UPT8	Zinc finger CCCH domain-containing protein 4 (ZC3H4_HUMAN)	ZC3H4	19	Single Protein	Q9UPT8	52	15	52	63	19	17.42	69.69	140.169	2.81042					100	Confident	1.62354	1.78088	1.45118	1.03566	0.756971	0.928288
1490	Q9UPT6	C-Jun-amino-terminal kinase-interacting protein 3 (JIP3_HUMAN)	MAPK8IP3	16	Single Protein	Q9UPT6	16	4	9	17	4	3.22	68.56	147.365	0.969681					100	Confident	0.78539	1.00125	0.896694	1.30002	1.27735	2.01803
1491	Q9UPT5	Exocyst complex component 7 (EXOC7_HUMAN)	EXOC7	17	Single Protein	Q9UPT5	29	17	29	37	22	25.85	88.44	83.3301	4.17033			Deamidation of N (N129-{N129 N137})	Deamidation of N (1)	100	Confident	0.918499	0.999084	1.29818	1.14692	1.14245	1.12629
1492	Q12923	Tyrosine-protein phosphatase non-receptor type 13 (PTN13_HUMAN)	PTPN13	4	Single Protein	Q12923	69	26	69	88	29	14.16	81.49	276.733	1.26605	Deamidation of N(N1498, N1520, N1527, N2120); Oxidation of M(M2119)	Deamidation of N(4); Oxidation of M(1)			100	Confident	1.02865	0.898589	3.25828	1.0537	0.918206	0.756451
1493	Q9UPT9	Ubiquitin carboxyl-terminal hydrolase 22 (UBP22_HUMAN)	USP22	17	Single Protein	Q9UPT9	5	2	4	6	2	4.95	78.86	59.9214	1.94245					100	Confident	1.32194	1.87821	1.15977	0.765706	1.47633	0.972341
1494	P51606	N-acylglucosamine 2-epimerase (RENBP_HUMAN)	RENBP	X	Single Protein	P51606	6	2	6	7	3	5.85	70.73	48.799	3.90836					100	Confident	0.88182	0.667602	0.0975999	1.34264	1.49282	0.853092
1495	P51608	Methyl-CpG-binding protein 2 (MECP2_HUMAN)	MECP2	X	Single Protein	P51608	12	2	12	23	2	4.12	92.39	52.4087	2.16092					100	Confident	0.723613	0.658552	0.896887	1.23483	1.41872	3.96464
1496	Q00978	Interferon regulatory factor 9 (IRF9_HUMAN)	IRF9	14	Single Protein	Q00978	4	1	4	4	1	4.58	75.83	43.6688	2.17058					100	Doubtful	0.394465	0.306697	0	1.28743	1.76383	1.5011
1497	Q9UPU5	Ubiquitin carboxyl-terminal hydrolase 24 (UBP24_HUMAN)	USP24	1	Single Protein	Q9UPU5	74	22	74	83	24	10.65	82.79	294.178	1.22015	Deamidation of N(N1754)	Deamidation of N(1)			100	Confident	1.00766	1.02037	0.927305	0.908605	0.916074	1.0357
1498	Q12933	TNF receptor-associated factor 2 (TRAF2_HUMAN)	TRAF2	9	Single Protein	Q12933	10	4	10	12	5	8.38	77.64	55.8227	3.6021					100	Confident	1.15546	1.38209	0.369519	0.471247	0.898297	0.889215
1499	Q9UPU7	TBC1 domain family member 2B (TBD2B_HUMAN)	TBC1D2B	15	Single Protein	Q9UPU7	12	5	12	13	5	7.27	87.33	109.812	1.75617					100	Confident	0.873741	0.75136	0.691652	1.12798	1.21917	1.08145
1500	Q12931	Heat shock protein 75 kDa, mitochondrial (TRAP1_HUMAN)	TRAP1	16	Single Protein	Q12931	78	60	67	122	100	57.39	95.88	80.0597	5.83759	Deamidation of N(N399); Oxidation of M(M163, M348, M352, M448)	Deamidation of N(1); Oxidation of M(4)	Deamidation of N (N288-{N279 N288}), Oxidation of M (M609-{M609 M615})	Deamidation of N (1), Oxidation of M (1)	100	Confident	0.981231	0.896003	0	1.14414	0.996224	0.966641
1501	P51610	Host cell factor 1 (HCFC1_HUMAN)	HCFC1	X	Single Protein	P51610	46	24	45	62	30	15.92	44.23	208.602	3.30552	Deamidation of N(N1786); Oxidation of M(M804)	Deamidation of N(1); Oxidation of M(1)			100	Confident	1.06109	1.10519	0.739318	0.680808	0.441591	0.966701
1502	P51617	Interleukin-1 receptor-associated kinase 1 (IRAK1_HUMAN)	IRAK1	X	Single Protein	P51617	1	1	1	1	1	2.11	60.25	76.4886	1.3282					100	Doubtful	1.40832	0.889622	0.648589	0.570926	1.26447	0.786053
1503	Q5TEJ8	Protein THEMIS2 (THMS2_HUMAN)	THEMIS2	1	Single Protein	Q5TEJ8	10	2	10	10	2	3.11	82.27	72.0031	1.7388					100	Confident	3.44574	1.78923	1.66455	0.610687	0.416613	0.869625
1504	O43896	Kinesin-like protein KIF1C (KIF1C_HUMAN)	KIF1C	17	Single Protein	O43896	45	23	26	67	32	23.66	89.85	122.87	2.90136	Oxidation of M(M210)	Oxidation of M(1)			100	Confident	1.01472	0.906905	0.789201	1.16903	1.0396	1.30549
1505	Q53EL6	Programmed cell death protein 4 (PDCD4_HUMAN)	PDCD4	10	Single Protein	Q53EL6	21	14	21	26	18	29	85.93	51.703	6.14841	Oxidation of M(M196, M401)	Oxidation of M(2)			100	Confident	0.794847	0.898792	0.815281	1.28916	0.937476	2.84433
1506	P38606	V-type proton ATPase catalytic subunit A (VATA_HUMAN)	ATP6V1A	3	Single Protein	P38606	55	42	55	75	57	48.95	82.82	68.2605	6.73826	Deamidation of N(N184, N523); Oxidation of M(M61, M296, M318, M368, M608)	Deamidation of N(2); Oxidation of M(5)	Deamidation of N (N317-{N314 N317})	Deamidation of N (1)	100	Confident	0.897144	0.767937	0	1.22633	1.03375	1.15903
1507	P14635	G2/mitotic-specific cyclin-B1 (CCNB1_HUMAN)	CCNB1	5	Single Protein	P14635	17	5	16	19	5	16.17	72.52	48.3061	4.29343	Deamidation of N(N275)	Deamidation of N(1)			100	Confident	4.52046	2.17884	1.78708	0.62304	0.663635	0.81229
1508	P02649	Apolipoprotein E (APOE_HUMAN)	APOE	19	Single Protein	P02649	34	30	33	67	53	63.41	100	36.1318	14.3871	Oxidation of M(M143, M290)	Oxidation of M(2)	Oxidation of M (M86-{M82 M86})	Oxidation of M (1)	100	Confident	0.800083	1.0308	0.658904	1.65353	1.27382	0.858441
1509	P02647	Apolipoprotein A-I (APOA1_HUMAN)	APOA1	11	Single Protein	P02647	34	24	34	54	42	60.3	100	30.7589	15.6785	Deamidation of N(N73); Oxidation of M(M136)	Deamidation of N(1); Oxidation of M(1)			100	Confident	0.0689002	0.239267	0	1.5437	0.949489	0.978668
1510	P14649	Myosin light chain 6B (MYL6B_HUMAN)	MYL6B	12	Single Protein	P14649	13	11	6	19	17	32.69	100	22.7497	10.8935			Deamidation of N (N102-{N99 N102})	Deamidation of N (1)	100	Confident	1.06485	1.32312	1.05973	0.874788	0.931778	0.903347
1511	P02671	Fibrinogen alpha chain (FIBA_HUMAN)	FGA	4	Single Protein	P02671	71	39	71	102	63	32.56	69.52	94.9144	5.77213	Deamidation of N(N90); Oxidation of M(M226, M495)	Deamidation of N(1); Oxidation of M(2)	Deamidation of N (N121-{N121 N122}, N296-{N288 N296 N307}), Oxidation of M (M257-{M254 M257})	Deamidation of N (2), Oxidation of M (1)	100	Confident	0	0.220679	0	1.14719	1.43787	1.04097
1512	P14618	Pyruvate kinase PKM (KPYM_HUMAN)	PKM	15	Single Protein	P14618	148	133	140	510	443	70.81	93.97	57.9	45.6517	Deamidation of N(N146, N199, N273, N350); Oxidation of M(M149, M239, M291, M330, M334, M360, M494, M525)	Deamidation of N(4); Oxidation of M(8)	Deamidation of N (N495-{N491 N495})	Deamidation of N (1)	100	Confident	0.960761	1.63655	1.07526	0.470578	0.808535	0.762031
1513	O43852	Calumenin (CALU_HUMAN)	CALU	7	Single Protein	O43852	52	45	52	83	70	74.92	90.79	37.0835	14.5436	Deamidation of N(N119); Oxidation of M(M162, M188, M197, M217, M249)	Deamidation of N(1); Oxidation of M(5)	Deamidation of N (N223-{N203 N223})	Deamidation of N (1)	100	Confident	0.779375	0.867828	0.705013	1.08195	1.41546	1.14179
1514	Q9UQN3	Charged multivesicular body protein 2b (CHM2B_HUMAN)	CHMP2B	3	Single Protein	Q9UQN3	8	6	8	12	9	22.54	79.81	23.8912	14.7123	Oxidation of M(M85)	Oxidation of M(1)	Oxidation of M (M98-{M98 M102})	Oxidation of M (1)	100	Confident	1.08506	0.918838	0.916436	0.757578	0.993859	1.63707
1515	Q53F19	Nuclear cap-binding protein subunit 3 (NCBP3_HUMAN)	NCBP3	17	Single Protein	Q53F19	12	7	12	12	8	11.29	87.9	70.5493	3.07734					100	Confident	1.10777	1.29026	1.46041	1.25174	0.629637	0.781383
1516	P14625	Endoplasmin (ENPL_HUMAN)	HSP90B1	12	Single Protein	P14625	137	118	111	311	251	64.76	91.16	92.4113	10.1167	Deamidation of N(N62, N107, N337, N481, N676); Oxidation of M(M293, M336, M425, M426, M541, M622, M658)	Deamidation of N(5); Oxidation of M(7)	Deamidation of N (N124-{N124 N129})	Deamidation of N (1)	100	Confident	0.978104	0.935343	0.466535	0.722106	1.12806	1.09742
1517	O43865	Adenosylhomocysteinase 2 (SAHH2_HUMAN)	AHCYL1	1	Single Protein	O43865	25	14	10	35	18	21.7	93.4	58.9134	4.35178	Oxidation of M(M48)	Oxidation of M(1)			100	Confident	1.11534	0.83801	0.163486	0.860788	0.836078	1.25867
1518	P14621	Acylphosphatase-2 (ACYP2_HUMAN)	ACYP2	2	Single Protein	P14621	7	2	7	8	3	21.21	100	11.1326	13.0674					100	Confident	0.480961	0.612187	0.577846	1.49883	2.23353	1.11254
1519	Q53EP0	Fibronectin type III domain-containing protein 3B (FND3B_HUMAN)	FNDC3B	3	Single Protein	Q53EP0	12	5	12	13	5	5.4	58.64	132.803	2.00671					100	Confident	0.793086	0.842751	0.995125	0.983819	1.43248	1.32683
1520	P02656	Apolipoprotein C-III (APOC3_HUMAN)	APOC3	11	Single Protein	P02656	9	9	9	15	15	65.66	100	10.8455	30.2157					100	Confident	0.1295	0.153831	0	1.53783	3.13488	0.585943
1521	P02654	Apolipoprotein C-I (APOC1_HUMAN)	APOC1	19	Single Protein	P02654	2	2	2	3	3	21.69	59.04	9.32609	33.0018					100	Confident	0.269937	1.80439	1.83862	1.47877	0.983588	0.993433
1522	P02652	Apolipoprotein A-II (APOA2_HUMAN)	APOA2	1	Single Protein	P02652	5	4	5	6	5	21	100	11.1679	13.4757					100	Confident	0.476133	0.29304	0.490202	2.4885	2.36738	0.915267
1523	O43837	Isocitrate dehydrogenase [NAD] subunit beta, mitochondrial (IDH3B_HUMAN)	IDH3B	20	Single Protein	O43837	17	13	17	22	14	30.91	83.38	42.1566	6.59135	Oxidation of M(M130, M363)	Oxidation of M(2)			100	Confident	0.870361	1.01228	0.893046	1.13671	1.1139	1.53575
1524	O43847	Nardilysin (NRDC_HUMAN)	NRD1	1	Single Protein	O43847	54	30	54	75	45	28	66.7	131.488	5.15894	Deamidation of N(N1141)	Deamidation of N(1)	Deamidation of N (N405-{N404 N405}, N1014-{N1007 N1014})	Deamidation of N (2)	100	Confident	1.53037	1.5557	0.447546	0.976905	0.989308	0.806273
1525	O43815	Striatin (STRN_HUMAN)	STRN	2	Single Protein	O43815	32	17	31	38	20	35	80.13	86.0788	5.2062			Deamidation of N (N201-{N201 N207})	Deamidation of N (1)	100	Confident	1.23091	1.18162	1.38363	0.880476	0.965636	0.898371
1526	O43813	LanC-like protein 1 (LANC1_HUMAN)	LANCL1	2	Single Protein	O43813	8	6	8	13	8	16.54	81.7	45.2536	7.34137					100	Confident	0.860658	0.990133	0.470354	1.0918	1.20242	1.71667
1527	O43819	Protein SCO2 homolog, mitochondrial (SCO2_HUMAN)	SCO2	22	Single Protein	O43819	7	5	7	9	7	25.19	89.1	29.7914	8.47045					100	Confident	0.430712	0.739687	0	1.05239	1.21532	1.21843
1528	O43818	U3 small nucleolar RNA-interacting protein 2 (U3IP2_HUMAN)	RRP9	3	Single Protein	O43818	15	7	15	22	10	18.74	84	51.8085	7.71585					100	Confident	1.66352	3.69132	2.4703	0.936397	0.945537	0.857135
1529	P35226	Polycomb complex protein BMI-1 (BMI1_HUMAN)	BMI1	10	Related Proteins	P35226, P35227	1	1	0	1	1	2.45	73.01	36.9254	0.90593					100	Doubtful	1.37976	1.28858	1.42068	1.03232	1.06496	0.934872
1530	O43823	A-kinase anchor protein 8 (AKAP8_HUMAN)	AKAP8	19	Single Protein	O43823	20	7	19	27	10	16.62	67.63	76.0611	4.96578	Deamidation of N(N560)	Deamidation of N(1)	Deamidation of N (N225-{N225 N228})	Deamidation of N (1)	100	Confident	1.31547	1.19825	1.19112	1.31306	0.644992	0.698936
1531	O43826	Glucose-6-phosphate translocase (G6PT1_HUMAN)	SLC37A4	11	Single Protein	O43826	3	2	3	3	2	5.59	51.52	46.3298	4.39028					100	Confident	0.553731	0.930036	1.14012	0.986901	3.71048	1.44702
1532	Q712K3	Ubiquitin-conjugating enzyme E2 R2 (UB2R2_HUMAN)	UBE2R2	9	Single Protein	Q712K3	5	4	4	7	6	17.23	55.46	27.149	10.9137					100	Confident	0.950861	1.45071	1.30102	1.04087	0.535206	1.2788
1533	Q6P2P2	Putative protein arginine N-methyltransferase 9 (ANM9_HUMAN)	PRMT9	4	Single Protein	Q6P2P2	12	3	12	13	4	3.43	64.5	94.4408	2.06596					100	Confident	1.35118	1.3303	1.27833	1.0004	1.30325	0.757125
1534	O43805	Sjoegren syndrome nuclear autoantigen 1 (SSNA1_HUMAN)	SSNA1	9	Single Protein	O43805	9	3	9	11	5	29.41	100	13.5879	14.4949					100	Confident	1.77114	1.8006	1.15375	0.961359	0.970587	0.933143
1535	O43809	Cleavage and polyadenylation specificity factor subunit 5 (CPSF5_HUMAN)	NUDT21	16	Single Protein	O43809	20	12	20	25	16	48.46	70.48	26.2107	11.7016					100	Confident	1.03873	1.10435	1.75441	0.981505	0.575832	1.0521
1536	O43808	Peroxisomal membrane protein PMP34 (PM34_HUMAN)	SLC25A17	22	Single Protein	O43808	4	3	4	5	3	12.05	78.5	34.5448	4.92059					100	Confident	0.92148	0.501312	0	1.06717	1.27024	0.781747
1537	Q9UQE7	Structural maintenance of chromosomes protein 3 (SMC3_HUMAN)	SMC3	10	Single Protein	Q9UQE7	61	28	61	69	33	28.51	94.66	141.454	2.3271	Oxidation of M(M147)	Oxidation of M(1)	Deamidation of N (N507-{N507 N513})	Deamidation of N (1)	100	Confident	1.36959	1.50816	1.11492	0.674983	0.81292	1.0056
1538	Q6P2Q9	Pre-mRNA-processing-splicing factor 8 (PRP8_HUMAN)	PRPF8	17	Single Protein	Q6P2Q9	143	84	143	180	107	36.1	91.31	273.427	2.52753	Deamidation of N(N1069, N2183); Oxidation of M(M95, M2172, M2200)	Deamidation of N(2); Oxidation of M(3)	Deamidation of N (N400-{N397 N400}, N1121-{N1121 N1122 N1124}, N1129-{N1129 N1130})	Deamidation of N (3)	100	Confident	1.59259	1.70147	1.14056	1.02737	0.771053	0.855396
1539	A0AVT1	Ubiquitin-like modifier-activating enzyme 6 (UBA6_HUMAN)	UBA6	4	Single Protein	A0AVT1	43	31	41	56	42	31.37	85.65	117.895	4.03588	Oxidation of M(M56, M492)	Oxidation of M(2)	Oxidation of M (M992-{M992 M998})	Oxidation of M (1)	100	Confident	1.0465	1.19183	1.1282	0.877613	0.986697	1.17507
1540	P61586	Transforming protein RhoA (RHOA_HUMAN)	RHOA	3	Single Protein	P61586	20	15	12	41	20	53.89	84.46	21.7541	18.343	Oxidation of M(M157, M173)	Oxidation of M(2)			100	Confident	0.894135	0.933708	0.824855	1.0273	0.931041	0.939241
1541	Q5C9Z4	Nucleolar MIF4G domain-containing protein 1 (NOM1_HUMAN)	NOM1	7	Single Protein	Q5C9Z4	18	4	18	23	4	5.35	91.63	96.1976	1.6474					100	Confident	2.22178	1.86288	0.866476	1.15591	0.893299	0.952964
1542	Q6ZXV5	Transmembrane and TPR repeat-containing protein 3 (TMTC3_HUMAN)	TMTC3	12	Single Protein	Q6ZXV5	9	2	8	10	2	1.97	81.64	103.942	1.20229	Deamidation of N(N878)	Deamidation of N(1)			100	Confident	0.969241	1.00532	0.914583	0.892988	1.1156	0.921798
1543	P61599	N-alpha-acetyltransferase 20 (NAA20_HUMAN)	NAA20	20	Single Protein	P61599	3	1	3	3	1	11.8	74.16	20.3552	4.90026					100	Doubtful	0.914768	0.745075	0	0	1.05662	0.982035
1544	P36578	60S ribosomal protein L4 (RL4_HUMAN)	RPL4	15	Single Protein	P36578	44	27	44	79	53	33.72	100	47.6674	7.23876	Deamidation of N(N286); Oxidation of M(M138, M281, M284)	Deamidation of N(1); Oxidation of M(3)	Deamidation of N (N215-{N212 N215})	Deamidation of N (1)	100	Confident	1.5136	1.73581	0.668072	0.924626	0.886402	0.696438
1545	P61550	Endogenous retrovirus group S71 member 1 Env polyprotein (ENVT1_HUMAN)	ERVS71-1		Single Protein	P61550	6	3	6	11	3	5.91	43.77	68.1269	3.90086					100	Confident	0.53198	1.28128	3.10536	0	0	0.959978
1546	P48556	26S proteasome non-ATPase regulatory subunit 8 (PSMD8_HUMAN)	PSMD8	19	Single Protein	P48556	24	17	24	31	23	33.14	80.86	39.5868	10.1758	Oxidation of M(M237)	Oxidation of M(1)			100	Confident	1.0045	0.907998	0	1.17176	1.03271	0.930278
1547	P48553	Trafficking protein particle complex subunit 10 (TPC10_HUMAN)	TRAPPC10	21	Single Protein	P48553	18	3	18	18	4	2.46	71.56	142.098	1.31616					100	Confident	1.00336	0.808365	0.905321	1.17304	1.0515	1.70693
1548	Q6P9H4	Connector enhancer of kinase suppressor of ras 3 (CNKR3_HUMAN)	CNKSR3	6	Single Protein	Q6P9H4	7	1	7	7	1	3.42	89.01	61.8648	1.23678					100	Doubtful	0.92148	1.24744	0	0.966288	0.954412	1.45787
1549	O75094	Slit homolog 3 protein (SLIT3_HUMAN)	SLIT3	5	Single Protein	O75094	16	1	14	23	1	0.66	77.35	167.604	0.549095					100	Doubtful	0.92148	0.456319	0	3.67758	3.48757	0.724301
1550	O75083	WD repeat-containing protein 1 (WDR1_HUMAN)	WDR1	4	Single Protein	O75083	64	53	64	109	91	59.41	84.16	66.1519	9.65659	Deamidation of N(N525, N526); Oxidation of M(M371, M384)	Deamidation of N(2); Oxidation of M(2)	Deamidation of N (N36-{N30 N31 N36}, N47-{N44 N47})	Deamidation of N (2)	100	Confident	0.912806	0.971048	1.48442	1.05481	1.2167	1.04839
1551	A0AVF1	Intraflagellar transport protein 56 (IFT56_HUMAN)	TTC26	7	Single Protein	A0AVF1	8	1	8	9	1	3.61	100	64.1364	1.16757					100	Doubtful	0.92148	0.910309	0	0	0	0.797332
1552	O75063	Glycosaminoglycan xylosylkinase (XYLK_HUMAN)	FAM20B	1	Single Protein	O75063	3	2	3	3	2	7.09	100	46.4028	2.37225					100	Confident	0.981954	0.906406	0	0.501738	1.04757	0.900208
1553	O75071	EF-hand calcium-binding domain-containing protein 14 (EFC14_HUMAN)	EFCAB14	1	Single Protein	O75071	13	2	13	13	2	5.66	86.67	54.9972	2.11845					65.7143	Confident	0.784526	1.21253	2.04469	0.985505	0.746746	1.28953
1554	O75054	Immunoglobulin superfamily member 3 (IGSF3_HUMAN)	IGSF3	1	Single Protein	O75054	24	9	24	24	8	8.71	80.23	135.112	1.7413	Deamidation of N(N1162)	Deamidation of N(1)			100	Confident	0.735075	0.671715	0.455361	1.32348	1.43119	1.88112
1555	O75052	Carboxyl-terminal PDZ ligand of neuronal nitric oxide synthase protein (CAPON_HUMAN)	NOS1AP	1	Single Protein	O75052	16	4	16	17	4	11.46	82.21	56.1148	3.23935					100	Confident	1.18934	1.16956	1.23183	1.20955	0.758356	0.86535
1556	O75061	Putative tyrosine-protein phosphatase auxilin (AUXI_HUMAN)	DNAJC6	1	Single Protein	O75061	8	1	7	8	1	1.31	62.32	99.9335	1.13679					100	Doubtful	1	1.04201	1.91538	1.06428	1.06035	1.40453
1557	P61513	60S ribosomal protein L37a (RL37A_HUMAN)	RPL37A	2	Single Protein	P61513	5	4	4	15	10	29.35	100	10.2685	53.317	Deamidation of N(N72)	Deamidation of N(1)			100	Confident	1.43804	1.31973	0.721763	0.999464	0.885033	0.871407
1558	O75044	SLIT-ROBO Rho GTPase-activating protein 2 (SRGP2_HUMAN)	SRGAP2	1	Single Protein	O75044	23	11	13	25	12	11.86	81.79	120.805	2.06519			Deamidation of N (N315-{N315 N319})	Deamidation of N (1)	100	Confident	1.00216	1.1742	2.06821	0.808247	0.959904	1.68766
1559	O75051	Plexin-A2 (PLXA2_HUMAN)	PLXNA2	1	Single Protein	O75051	47	16	37	55	20	11.46	70.91	210.969	1.59696	Deamidation of N(N953, N960, N1343)	Deamidation of N(3)			100	Confident	0.75294	3.8668	2.55075	0.602392	0.946951	1.0443
1560	P36507	Dual specificity mitogen-activated protein kinase kinase 2 (MP2K2_HUMAN)	MAP2K2	19	Single Protein	P36507	27	18	18	30	20	42.5	66	44.3961	9.05962	Deamidation of N(N82)	Deamidation of N(1)	Deamidation of N (N203-{N199 N203}, N335-{N335 N347})	Deamidation of N (2)	100	Confident	0.960383	1.24807	1.41001	1.03182	1.05217	1.29063
1561	O75146	Huntingtin-interacting protein 1-related protein (HIP1R_HUMAN)	HIP1R	12	Single Protein	O75146	35	14	34	51	15	12.92	91.39	119.315	2.23463					100	Confident	0.775549	0.79857	0.810044	1.48501	0.837673	0.997036
1562	O75147	Obscurin-like protein 1 (OBSL1_HUMAN)	OBSL1	2	Single Protein	O75147	30	14	30	53	14	10.81	76.27	206.817	1.42495					100	Confident	1.09161	1.09135	0.272901	0.955776	0.912406	1.25198
1563	O75144	ICOS ligand (ICOSL_HUMAN)	ICOSLG	21	Single Protein	O75144	2	1	2	2	1	5.3	68.21	33.3277	3.13997					100	Doubtful	1.1618	1.33527	0.940192	0.432577	0.856832	2.11229
1564	O75145	Liprin-alpha-3 (LIPA3_HUMAN)	PPFIA3	19	Single Protein	O75145	29	1	23	30	1	1.93	86.52	133.414	0.626171					100	Doubtful	0.92148	0.395402	0	1.09611	1.31125	1.15075
1565	P12532	Creatine kinase U-type, mitochondrial (KCRU_HUMAN)	CKMT1A	15	Single Protein	P12532	11	7	8	19	7	14.87	91.85	47.0072	3.95676	Deamidation of N(N253, N254)	Deamidation of N(2)			100	Confident	2.12055	0.797406	2.58681	0	0.683331	0.668418
1566	O75150	E3 ubiquitin-protein ligase BRE1B (BRE1B_HUMAN)	RNF40	16	Single Protein	O75150	41	15	40	45	19	18.08	89.31	113.581	2.59925					100	Confident	1.17949	1.51945	1.35354	0.980514	0.8086	0.945803
1567	O75131	Copine-3 (CPNE3_HUMAN)	CPNE3	8	Single Protein	O75131	25	16	24	34	23	39.48	67.6	60.0921	8.14899					100	Confident	0.858009	1.93299	1.16341	1.03751	1.12555	1.09799
1568	P00533	Epidermal growth factor receptor (EGFR_HUMAN)	EGFR	7	Single Protein	P00533	23	11	22	34	16	11.65	85.54	134.19	2.30335					100	Confident	0.355586	0.26013	0	1.13273	1.32539	1.68671
1569	O75128	Protein cordon-bleu (COBL_HUMAN)	COBL	7	Single Protein	O75128	17	3	17	20	5	3.33	83.66	135.533	1.73715					100	Confident	0.92148	0.494463	0	1.58335	1.15912	0.829467
1570	O75127	Pentatricopeptide repeat-containing protein 1, mitochondrial (PTCD1_HUMAN)	PTCD1	7	Single Protein	O75127	14	6	13	18	6	10.14	82.43	78.8058	2.74652					100	Confident	2.26953	1.61168	1.01454	1.09589	0.99214	0.847419
1571	O75122	CLIP-associating protein 2 (CLAP2_HUMAN)	CLASP2	3	Single Protein	O75122	68	28	62	76	34	29.29	96.75	141.046	2.17029					100	Confident	1.48556	1.63933	1.37186	0.917646	1.06249	0.902375
1572	P00568	Adenylate kinase isoenzyme 1 (KAD1_HUMAN)	AK1	9	Single Protein	P00568	20	15	18	28	19	55.15	100	21.6213	13.2487	Oxidation of M(M75, M125)	Oxidation of M(2)			100	Confident	0.66549	0.6226	0	1.10912	1.15269	1.57161
1573	O75116	Rho-associated protein kinase 2 (ROCK2_HUMAN)	ROCK2	2	Single Protein	O75116	69	31	56	79	32	21.9	92.87	160.799	2.07595	Oxidation of M(M859)	Oxidation of M(1)			100	Confident	0.979688	1.00991	0.876222	0.92469	1.07575	1.56839
1574	O75113	NEDD4-binding protein 1 (N4BP1_HUMAN)	N4BP1	16	Single Protein	O75113	31	14	31	37	15	18.3	85.49	100.316	2.88646	Oxidation of M(M207)	Oxidation of M(1)	Deamidation of N (N333-{N319 N333})	Deamidation of N (1)	100	Confident	1.42283	1.25235	0.291184	0.906316	0.788218	0.944056
1575	P00558	Phosphoglycerate kinase 1 (PGK1_HUMAN)	PGK1	X	Single Protein	P00558	146	125	120	319	272	69.3	100	44.5861	27.933	Deamidation of N(N163, N295, N337); Oxidation of M(M29, M176, M227, M234, M240, M251, M312, M356)	Deamidation of N(3); Oxidation of M(8)	Deamidation of N (N31-{N26 N31 N32 N36 N37}, N36-{N32 N36 N37}, N225-{N225 N226}, N249-{N249 N250}), Oxidation of M (M61-{M61 M72})	Deamidation of N (4), Oxidation of M (1)	100	Confident	0.925535	0.856292	0	0.718878	1.0342	1.12856
1576	P36543	V-type proton ATPase subunit E 1 (VATE1_HUMAN)	ATP6V1E1	22	Single Protein	P36543	26	15	18	35	22	47.79	100	26.1288	17.2235	Oxidation of M(M15, M16)	Oxidation of M(2)	Deamidation of N (N185-{N161 N185}, N219-{N219 N221}), Oxidation of M (M207-{M207 M208})	Deamidation of N (2), Oxidation of M (1)	100	Confident	0.736888	0.616349	0	1.14449	1.24313	1.02798
1577	P36542	ATP synthase subunit gamma, mitochondrial (ATPG_HUMAN)	ATP5C1	10	Single Protein	P36542	19	12	19	29	20	35.23	74.16	32.9753	23.4952	Oxidation of M(M129, M267)	Oxidation of M(2)	Oxidation of M (M257-{M254 M257})	Oxidation of M (1)	100	Confident	0.868572	0.749585	0.537478	1.29012	1.18528	1.02533
1578	P36551	Oxygen-dependent coproporphyrinogen-III oxidase, mitochondrial (HEM6_HUMAN)	CPOX	3	Single Protein	P36551	14	9	14	23	18	24.45	87.22	50.12	9.19922	Oxidation of M(M419)	Oxidation of M(1)			100	Confident	0.65543	0.670208	0	1.33555	1.0315	2.12157
1579	A1X283	SH3 and PX domain-containing protein 2B (SPD2B_HUMAN)	SH3PXD2B	5	Single Protein	A1X283	36	15	33	40	19	19.32	83.86	101.516	3.5012	Deamidation of N(N633, N810)	Deamidation of N(2)			100	Confident	1.44355	1.6729	1.90127	0.51576	0.738636	0.929225
1580	P48507	Glutamate--cysteine ligase regulatory subunit (GSH0_HUMAN)	GCLM	1	Single Protein	P48507	14	9	14	21	13	33.21	57.3	30.7078	19.3802			Deamidation of N (N59-{N52 N59}, N189-{N184 N186 N189})	Deamidation of N (2)	100	Confident	0.517733	0.499505	0	1.82095	1.22379	0.874803
1581	P24539	ATP synthase F(0) complex subunit B1, mitochondrial (AT5F1_HUMAN)	ATP5F1	1	Single Protein	P24539	20	17	20	29	24	41.02	100	28.8903	12.0186	Oxidation of M(M176, M215, M256)	Oxidation of M(3)			100	Confident	0.85978	0.816754	0.615956	1.25847	1.25701	1.18199
1582	P24534	Elongation factor 1-beta (EF1B_HUMAN)	EEF1B2	2	Single Protein	P24534	29	20	25	52	43	45.78	85.78	24.7483	25.8628	Oxidation of M(M155)	Oxidation of M(1)			100	Confident	1.08612	0.900076	0.223549	0.950325	1.55435	0.756628
1583	P48506	Glutamate--cysteine ligase catalytic subunit (GSH1_HUMAN)	GCLC	6	Single Protein	P48506	38	21	38	46	28	32.5	88.23	72.7193	5.93604	Deamidation of N(N138, N163, N598); Oxidation of M(M597)	Deamidation of N(3); Oxidation of M(1)			100	Confident	0.675622	0.731853	0.268155	1.39427	1.16592	1.51841
1584	Q53LP3	Ankyrin repeat domain-containing protein SOWAHC (SWAHC_HUMAN)	SOWAHC	2	Single Protein	Q53LP3	23	9	22	78	10	21.71	92	55.6381	4.9492					100	Confident	0.802408	1.1686	1.1863	0.80271	1.1571	1.26303
1585	P00505	Aspartate aminotransferase, mitochondrial (AATM_HUMAN)	GOT2	16	Single Protein	P00505	43	27	43	66	44	57.67	93.26	47.4873	16.091	Deamidation of N(N71, N117)	Deamidation of N(2)	Deamidation of N (N322-{N318 N322})	Deamidation of N (1)	100	Confident	1.21944	0.911943	1.05317	0.934982	0.751429	1.25023
1586	Q07352	Zinc finger protein 36, C3H1 type-like 1 (TISB_HUMAN)	ZFP36L1	14	Single Protein	Q07352	8	2	8	10	3	5.33	62.13	36.2908	4.62025					100	Confident	0.843468	1.05826	2.44543	0.874923	1.14746	2.83727
1587	Q3YEC7	Rab-like protein 6 (RABL6_HUMAN)	RABL6	9	Single Protein	Q3YEC7	33	16	33	39	20	26.06	65.71	79.4996	4.79016					100	Confident	0.775337	0.78056	0.510964	1.17171	0.881925	0.998652
1588	P46087	Probable 28S rRNA (cytosine(4447)-C(5))-methyltransferase (NOP2_HUMAN)	NOP2	12	Single Protein	P46087	32	20	32	45	25	26.48	79.31	89.2471	3.81999			Deamidation of N (N415-{N408 N415 N418})	Deamidation of N (1)	100	Confident	2.61509	2.8888	1.15018	1.25794	0.8106	0.800289
1589	Q6XQN6	Nicotinate phosphoribosyltransferase (PNCB_HUMAN)	NAPRT	CHR_HSCHR8_3_CTG7	Single Protein	Q6XQN6	16	12	16	21	15	30.67	66.54	57.542	8.69668			Oxidation of M (M435-{M435 M437})	Oxidation of M (1)	100	Confident	0.897965	0.844537	1.11559	0.969898	1.22323	1.38556
1590	Q6ZWT7	Lysophospholipid acyltransferase 2 (MBOA2_HUMAN)	MBOAT2	2	Single Protein	Q6ZWT7	5	1	5	5	1	5.77	49.42	59.4882	2.26166					100	Doubtful	0.572375	0.739687	0	0	0	2.14575
1591	Q4U2R6	39S ribosomal protein L51, mitochondrial (RM51_HUMAN)	MRPL51	12	Single Protein	Q4U2R6	10	1	10	10	1	13.28	100	15.0852	5.05339					100	Doubtful	1.03756	1.31783	1.78303	0.862216	1.01311	1.47807
1592	Q562R1	Beta-actin-like protein 2 (ACTBL_HUMAN)	ACTBL2	5	Single Protein	Q562R1	90	62	19	297	254	46.28	84.31	41.976	5.98206	Deamidation of N(N253, N297); Oxidation of M(M45, M48, M154, M191, M284, M306, M356)	Deamidation of N(2); Oxidation of M(7)			60	Confident	0.974544	1.19974	0	1.07416	1.21281	0.725499
1593	P22061	Protein-L-isoaspartate(D-aspartate) O-methyltransferase (PIMT_HUMAN)	PCMT1	6	Single Protein	P22061	24	16	24	35	27	51.1	67.84	24.6206	26.1341	Deamidation of N(N189); Oxidation of M(M191)	Deamidation of N(1); Oxidation of M(1)	Oxidation of M (M209-{M205 M209})	Oxidation of M (1)	100	Confident	0.984278	1.08894	1.47555	0.97125	1.14381	1.15194
1594	P22059	Oxysterol-binding protein 1 (OSBP1_HUMAN)	OSBP	11	Single Protein	P22059	43	30	37	59	41	42.38	85.75	89.3646	4.65335	Deamidation of N(N662); Oxidation of M(M281)	Deamidation of N(1); Oxidation of M(1)	Deamidation of N (N439-{N439 N441}), Oxidation of M (M446-{M436 M446})	Deamidation of N (1), Oxidation of M (1)	100	Confident	0.997389	0.811717	1.06032	1.03997	1.29393	1.10447
1595	P48681	Nestin (NEST_HUMAN)	NES	1	Single Protein	P48681	85	57	85	137	85	42.01	76.25	177.332	2.99013	Oxidation of M(M860, M1120)	Oxidation of M(2)	Deamidation of N (N856-{N856 N861}, N974-{N974 N981})	Deamidation of N (2)	100	Confident	1.13652	2.06906	0.984113	0	0.387869	0.77471
1596	P46020	Phosphorylase b kinase regulatory subunit alpha, skeletal muscle isoform (KPB1_HUMAN)	PHKA1	X	Single Protein	P46020	9	3	6	11	3	2.13	76.78	137.225	1.13537					34.2857	Doubtful	0.86181	0.902288	1.20233	1.3708	0.571672	1.5165
1597	P46013	Antigen KI-67 (KI67_HUMAN)	MKI67	10	Single Protein	P46013	53	1	53	62	1	0.52	94.9	358.474	0.209331					100	Doubtful	2.0992	1.08344	0.513492	0	0	0.462816
1598	P46019	Phosphorylase b kinase regulatory subunit alpha, liver isoform (KPB2_HUMAN)	PHKA2	X	Single Protein	P46019	24	8	21	28	8	9.47	81.05	138.32	1.69643			Deamidation of N (N378-{N378 N386}, N449-{N448 N449})	Deamidation of N (2)	100	Confident	0.833258	0.78001	0.632853	1.10469	1.4179	1.14025
1599	P22033	Methylmalonyl-CoA mutase, mitochondrial (MUTA_HUMAN)	MUT	6	Single Protein	P22033	31	18	31	35	23	26.13	82.13	83.0817	4.08217	Oxidation of M(M159)	Oxidation of M(1)			100	Confident	0.790119	0.828635	0.394708	1.13019	1.48419	1.35629
1600	Q562E7	WD repeat-containing protein 81 (WDR81_HUMAN)	WDR81	17	Single Protein	Q562E7	22	5	22	32	5	4.22	71.56	211.564	0.961548					100	Confident	0.92148	0.822697	0	0.844192	0.712724	1.43268
1601	O75191	Xylulose kinase (XYLB_HUMAN)	XYLB	3	Single Protein	O75191	6	2	6	6	1	4.48	73.51	58.3449	0.713945					100	Doubtful	0.689632	1.12261	6.92746	0.881764	1.02139	0.967377
1602	O75192	Peroxisomal membrane protein 11A (PX11A_HUMAN)	PEX11A	15	Single Protein	O75192	2	1	2	2	1	4.05	100	28.3351	2.61876					100	Doubtful	0.597768	0.620011	0.788276	1.49573	2.37907	1.44992
1603	O75190	DnaJ homolog subfamily B member 6 (DNJB6_HUMAN)	DNAJB6	7	Single Protein	O75190	14	8	9	22	13	25.46	83.44	36.0649	12.1215	Deamidation of N(N211)	Deamidation of N(1)			100	Confident	3.67311	2.10906	2.08396	0.201479	0.684146	0.941523
1604	P46060	Ran GTPase-activating protein 1 (RAGP1_HUMAN)	RANGAP1	22	Single Protein	P46060	34	19	34	41	22	33.22	72.91	63.5023	5.83804			Oxidation of M (M488-{M488 M498})	Oxidation of M (1)	100	Confident	1.62384	1.44879	1.24984	0.595383	0.521019	0.940033
1605	P46063	ATP-dependent DNA helicase Q1 (RECQ1_HUMAN)	RECQL	12	Single Protein	P46063	35	22	33	42	25	37.44	90.14	73.41	5.33304	Deamidation of N(N85); Oxidation of M(M630)	Deamidation of N(1); Oxidation of M(1)	Deamidation of N (N259-{N247 N259})	Deamidation of N (1)	100	Confident	1.19585	1.32336	1.1831	0.909651	0.71438	1.02724
1606	O75179	Ankyrin repeat domain-containing protein 17 (ANR17_HUMAN)	ANKRD17	4	Single Protein	O75179	62	23	47	70	27	12.37	49.44	274.088	1.9888	Deamidation of N(N1790, N2416)	Deamidation of N(2)	Deamidation of N (N229-{N229 N235})	Deamidation of N (1)	100	Confident	1.4009	1.15814	0.821004	1.00287	0.834289	0.910345
1607	O75175	CCR4-NOT transcription complex subunit 3 (CNOT3_HUMAN)	CNOT3	CHR_HSCHR19LRC_PGF1_CTG3_1	Single Protein	O75175	16	11	16	19	14	16.07	50.86	81.8217	5.86356	Deamidation of N(N523)	Deamidation of N(1)			100	Confident	1.24768	1.37619	1.73241	0.852674	0.724664	0.983796
1608	P22087	rRNA 2'-O-methyltransferase fibrillarin (FBRL_HUMAN)	FBL	CHR_HG2021_PATCH	Single Protein	P22087	20	12	16	24	15	31.15	89.72	33.7634	7.48386	Deamidation of N(N256)	Deamidation of N(1)	Oxidation of M (M291-{M286 M291})	Oxidation of M (1)	100	Confident	1.67812	1.43064	1.22773	0.713081	0.771633	0.629537
1609	Q6IE81	Protein Jade-1 (JADE1_HUMAN)	JADE1	4	Single Protein	Q6IE81	15	3	15	15	4	3.92	91.21	95.4727	1.48604					100	Confident	2.80424	1.21269	1.82772	0.715158	1.28412	0.77139
1610	O75167	Phosphatase and actin regulator 2 (PHAR2_HUMAN)	PHACTR2	6	Single Protein	O75167	14	7	14	20	7	14.04	75.39	69.6577	3.12318	Deamidation of N(N15)	Deamidation of N(1)			100	Confident	1.231	1.64522	1.42833	1.24551	1.04963	0.868304
1611	O75164	Lysine-specific demethylase 4A (KDM4A_HUMAN)	KDM4A	1	Single Protein	O75164	23	6	22	27	7	7.05	73.97	120.585	2.83555					100	Confident	2.32096	1.28783	0.577979	0.872808	0.857589	0.864084
1612	O75165	DnaJ homolog subfamily C member 13 (DJC13_HUMAN)	DNAJC13	3	Single Protein	O75165	62	29	62	69	31	15.2	83.5	254.252	1.4997	Deamidation of N(N841)	Deamidation of N(1)			100	Confident	1.0024	0.847444	0.790154	1.11191	1.17852	1.01497
1613	O75170	Serine/threonine-protein phosphatase 6 regulatory subunit 2 (PP6R2_HUMAN)	PPP6R2	22	Single Protein	O75170	30	16	30	32	17	22.57	78.78	104.876	2.88139					100	Confident	0.708083	0.771209	0	0.88159	1.6671	1.14247
1614	O75157	TSC22 domain family protein 2 (T22D2_HUMAN)	TSC22D2	3	Single Protein	O75157	6	6	3	8	7	6.28	21.79	79.1794	8.87487	Oxidation of M(M694)	Oxidation of M(1)			100	Confident	0.872326	1.00798	1.31986	1.19395	1.02135	1.55436
1615	P34059	N-acetylgalactosamine-6-sulfatase (GALNS_HUMAN)	GALNS	16	Single Protein	P34059	20	13	20	27	16	22.22	62.64	57.9891	6.94907	Deamidation of N(N197, N367)	Deamidation of N(2)	Deamidation of N (N95-{N95 N101})	Deamidation of N (1)	100	Confident	0.555025	0.595869	0	1.29382	1.38058	1.5141
1616	P58004	Sestrin-2 (SESN2_HUMAN)	SESN2	1	Single Protein	P58004	3	2	3	4	3	6.67	73.75	54.4592	4.22216					100	Confident	0.380197	0.807316	1.59879	1.40194	1.25441	1.39018
1617	O75155	Cullin-associated NEDD8-dissociated protein 2 (CAND2_HUMAN)	CAND2	3	Single Protein	O75155	23	10	17	30	15	8.01	74.68	135.171	2.32224			Deamidation of N (N66-{N61 N66})	Deamidation of N (1)	100	Confident	1.10886	0.988998	0.479974	0.960543	0.614953	1.03021
1618	O75153	Clustered mitochondria protein homolog (CLU_HUMAN)	CLUH	17	Single Protein	O75153	69	35	69	90	50	35.06	79.98	146.577	3.71841	Deamidation of N(N575); Oxidation of M(M179, M1280)	Deamidation of N(1); Oxidation of M(2)			100	Confident	1.22235	0.913449	0	0.969164	0.999566	0.78182
1619	O75152	Zinc finger CCCH domain-containing protein 11A (ZC11A_HUMAN)	ZC3H11A	1	Single Protein	O75152	34	15	34	35	16	24.32	91.6	89.076	2.88497			Deamidation of N (N351-{N343 N351})	Deamidation of N (1)	100	Confident	2.29417	1.904	1.81383	1.21262	0.706276	0.807119
1620	Q6ZWJ1	Syntaxin-binding protein 4 (STXB4_HUMAN)	STXBP4	17	Single Protein	Q6ZWJ1	8	3	8	8	3	5.97	79.75	61.6234	2.68903					100	Confident	2.10812	1.18608	1.38052	1.08777	0.889482	0.934658
1621	O75264	Small integral membrane protein 24 (SIM24_HUMAN)	SMIM24	19	Single Protein	O75264	6	2	6	7	2	26.15	100	14.9548	7.46347					100	Doubtful	1.39594	0.604643	1.2934	0	0.358456	0.39352
1622	P09012	U1 small nuclear ribonucleoprotein A (SNRPA_HUMAN)	SNRPA	19	Single Protein	P09012	26	19	23	34	26	47.87	60.28	31.2592	18.8431	Deamidation of N(N253); Oxidation of M(M275)	Deamidation of N(1); Oxidation of M(1)	Deamidation of N (N15-{N9 N15 N16 N18}), Oxidation of M (M82-{M72 M82}, M144-{M144 M147})	Deamidation of N (1), Oxidation of M (2)	100	Confident	1.22998	1.08537	1.31394	1.14872	0.782162	0.911668
1623	O75251	NADH dehydrogenase [ubiquinone] iron-sulfur protein 7, mitochondrial (NDUS7_HUMAN)	NDUFS7	19	Single Protein	O75251	7	2	7	8	2	10.8	100	23.5481	4.55517					100	Confident	0.838046	0.672124	0	1.64639	1.40098	0.801276
1624	Q6P9B6	TLD domain-containing protein 1 (TLDC1_HUMAN)	TLDC1	16	Single Protein	Q6P9B6	11	8	11	14	8	21.49	87.94	50.9611	4.38405	Oxidation of M(M173)	Oxidation of M(1)			100	Confident	0.800344	0.787599	0	0.936834	1.08156	1.55384
1625	Q5XXA6	Anoctamin-1 (ANO1_HUMAN)	ANO1	11	Single Protein	Q5XXA6	17	6	16	20	7	5.88	73.23	114.005	2.44636					100	Confident	0.477249	0.377222	0.317003	2.66491	2.08202	0.661939
1626	P61604	10 kDa heat shock protein, mitochondrial (CH10_HUMAN)	HSPE1	2	Single Protein	P61604	19	16	19	65	51	80.39	100	10.9249	62.4535	Oxidation of M(M32)	Oxidation of M(1)			100	Confident	1.04732	0.772433	0.450773	1.10092	1.23522	0.884395
1627	P61619	Protein transport protein Sec61 subunit alpha isoform 1 (S61A1_HUMAN)	SEC61A1	3	Single Protein	P61619	13	9	9	16	13	18.07	56.09	52.2305	8.70458					100	Confident	0.979301	0.928859	0.962741	1.09876	1.16339	0.914357
1628	P09001	39S ribosomal protein L3, mitochondrial (RM03_HUMAN)	MRPL3	3	Single Protein	P09001	7	4	7	7	4	15.52	80.46	38.6081	4.81276					100	Confident	2.23656	1.32068	1.00472	1.13501	1.10971	0.897353
1629	P48651	Phosphatidylserine synthase 1 (PTSS1_HUMAN)	PTDSS1	8	Single Protein	P48651	6	3	6	8	4	6.55	66.81	55.4911	5.79967					100	Confident	0.913689	0.74409	0.522448	1.27977	1.6605	0.968408
1630	O75223	Gamma-glutamylcyclotransferase (GGCT_HUMAN)	GGCT	7	Single Protein	O75223	19	13	19	26	19	48.4	100	20.9943	18.085	Deamidation of N(N129, N150); Oxidation of M(M127)	Deamidation of N(2); Oxidation of M(1)			100	Confident	1.07627	0.757764	0.708711	1.02488	1.5898	1.04635
1631	P12694	2-oxoisovalerate dehydrogenase subunit alpha, mitochondrial (ODBA_HUMAN)	BCKDHA	19	Single Protein	P12694	23	10	23	25	11	29.21	84.94	50.4392	5.20219					100	Confident	0.93648	0.932277	0.17948	0.751106	0.987816	1.43985
1632	P48643	T-complex protein 1 subunit epsilon (TCPE_HUMAN)	CCT5	5	Single Protein	P48643	73	58	72	132	107	64.7	83.55	59.6328	11.7683	Deamidation of N(N55, N72, N191); Oxidation of M(M29, M80, M81, M239, M288, M460, M485, M523)	Deamidation of N(3); Oxidation of M(8)	Deamidation of N (N311-{N311 N317 N318}, N469-{N465 N469}), Oxidation of M (M199-{M185 M199}, M468-{M468 M474})	Deamidation of N (2), Oxidation of M (2)	100	Confident	1.38487	1.1958	1.20857	0.882516	0.88656	0.917782
1633	P48634	Protein PRRC2A (PRC2A_HUMAN)	PRRC2A	CHR_HSCHR6_MHC_DBB_CTG1	Single Protein	P48634	105	48	98	146	61	27.4	79.23	228.724	2.07501	Deamidation of N(N203, N1694); Oxidation of M(M1234)	Deamidation of N(2); Oxidation of M(1)	Deamidation of N (N75-{N72 N75}, N1227-{N1227 N1231}, N1313-{N1311 N1313}, N1318-{N1318})	Deamidation of N (4)	100	Confident	1.29936	1.13763	0.981818	1.18806	1.01281	0.876937
1634	P48637	Glutathione synthetase (GSHB_HUMAN)	GSS	20	Single Protein	P48637	21	13	21	33	19	27	87.13	52.3523	8.67861	Oxidation of M(M379)	Oxidation of M(1)			100	Confident	0.820466	0.823544	0.678584	1.19273	1.05941	1.8501
1635	O75208	Ubiquinone biosynthesis protein COQ9, mitochondrial (COQ9_HUMAN)	COQ9	16	Single Protein	O75208	16	4	16	17	5	14.47	65.72	35.4866	8.34479					100	Confident	0.908998	0.766353	0.382687	1.24329	1.27447	1.05588
1636	P09038	Fibroblast growth factor 2 (FGF2_HUMAN)	FGF2	4	Single Protein	P09038	9	3	9	12	3	6.94	87.5	30.751	6.41701			Deamidation of N (N243-{N243 N244 N246})	Deamidation of N (1)	100	Confident	0.873754	2.79625	1.2934	0.18811	0.192619	0.303328
1637	P36639	7,8-dihydro-8-oxoguanine triphosphatase (8ODP_HUMAN)	NUDT1	7	Single Protein	P36639	7	3	7	8	4	20.3	75.63	22.5051	9.40587					100	Confident	1.50625	0.991151	0.401798	0.342091	0.408751	0.864633
1638	P24666	Low molecular weight phosphotyrosine protein phosphatase (PPAC_HUMAN)	ACP1	2	Single Protein	P24666	12	10	12	17	13	59.49	100	18.0308	15.573	Deamidation of N(N54, N135); Oxidation of M(M92)	Deamidation of N(2); Oxidation of M(1)			100	Confident	0.871521	0.822062	0	0.203996	0.972552	1.01685
1639	Q6P996	Pyridoxal-dependent decarboxylase domain-containing protein 1 (PDXD1_HUMAN)	PDXDC1	CHR_HSCHR16_1_CTG1	Single Protein	Q6P996	41	28	27	79	41	40.86	82.23	86.6523	7.83526					100	Confident	0.867192	0.762001	0	0.87183	1.38414	1.04432
1640	Q86SR1	Polypeptide N-acetylgalactosaminyltransferase 10 (GLT10_HUMAN)	GALNT10	5	Related Proteins	Q49A17, Q86SR1	1	1	0	1	1	3.48	94.69	68.9477	0.377603					100	Doubtful	1.40533	1.31592	0.844862	0.550434	0.57781	1.29826
1641	Q2NL82	Pre-rRNA-processing protein TSR1 homolog (TSR1_HUMAN)	TSR1	17	Single Protein	Q2NL82	29	20	29	42	30	30.6	82.34	91.7518	5.15567	Oxidation of M(M803)	Oxidation of M(1)	Deamidation of N (N266-{N266 N267})	Deamidation of N (1)	100	Confident	1.21478	1.4286	0.625168	0.825517	0.560924	1.01445
1642	Q9BX46	RNA-binding protein 24 (RBM24_HUMAN)	RBM24	6	Related Proteins	Q9BX46, Q9H0Z9	4	2	4	4	2	8.9	40.25	24.7604	10.2132					100	Confident	0.9308	1.29159	3.94551	0.783126	0.835754	0.855888
1643	Q2NKX8	DNA excision repair protein ERCC-6-like (ERC6L_HUMAN)	ERCC6L	X	Single Protein	Q2NKX8	26	12	25	39	13	12.16	82.48	141.015	2.09508					100	Confident	2.41272	2.09688	1.37507	0.565951	0.788094	0.767568
1644	Q6ZVM7	TOM1-like protein 2 (TM1L2_HUMAN)	TOM1L2	17	Single Protein	Q6ZVM7	16	7	13	21	7	16.77	73.37	55.5217	4.15361					100	Confident	0.370757	0.447545	0	1.40788	1.70018	1.98819
1645	Q6Y1H2	Very-long-chain (3R)-3-hydroxyacyl-CoA dehydratase 2 (HACD2_HUMAN)	HACD2	3	Single Protein	Q6Y1H2	8	3	8	39	7	12.6	62.6	28.3501	15.9712					100	Confident	0.74625	1.38976	1.39989	1.4351	0.729435	2.3442
1646	P99999	Cytochrome c (CYC_HUMAN)	CYCS	7	Single Protein	P99999	13	12	13	25	22	50.48	100	11.7411	46.2836	Deamidation of N(N32, N71); Oxidation of M(M66)	Deamidation of N(2); Oxidation of M(1)			100	Confident	0.652684	0.484774	0	0.932644	2.4964	1.54346
1647	P61353	60S ribosomal protein L27 (RL27_HUMAN)	RPL27	17	Single Protein	P61353	12	11	12	17	16	49.26	100	15.7877	19.4362	Oxidation of M(M81)	Oxidation of M(1)			100	Confident	1.71835	1.77513	1.09731	1.02605	0.582141	0.977682
1648	P00390	Glutathione reductase, mitochondrial (GSHR_HUMAN)	GSR	8	Single Protein	P00390	27	18	27	35	25	33.52	79.69	56.221	6.18614	Oxidation of M(M273, M309, M450)	Oxidation of M(3)	Deamidation of N (N160-{N155 N160 N161})	Deamidation of N (1)	100	Confident	0.255936	0.895984	0	1.3583	0.548849	1.65067
1649	P00387	NADH-cytochrome b5 reductase 3 (NB5R3_HUMAN)	CYB5R3	22	Single Protein	P00387	48	40	48	65	54	64.78	87.38	34.2127	13.9167	Deamidation of N(N88, N210); Oxidation of M(M127, M134, M257)	Deamidation of N(2); Oxidation of M(3)	Oxidation of M (M177-{M177 M187})	Oxidation of M (1)	100	Confident	0.466717	0.647088	0	1.11439	1.68209	1.01067
1650	P51991	Heterogeneous nuclear ribonucleoprotein A3 (ROA3_HUMAN)	HNRNPA3	2	Single Protein	P51991	39	25	33	53	31	44.71	76.19	39.5706	8.90437	Deamidation of N(N298); Oxidation of M(M158)	Deamidation of N(1); Oxidation of M(1)	Deamidation of N (N276-{N268 N276})	Deamidation of N (1)	100	Confident	1.00307	0.911487	0.557791	1.70447	0.671392	0.831323
1651	P61313	60S ribosomal protein L15 (RL15_HUMAN)	RPL15	3	Single Protein	P61313	14	11	14	20	15	25.98	100	24.1311	14.1553	Deamidation of N(N117)	Deamidation of N(1)			100	Confident	1.62468	1.66927	0.586837	1.05717	0.881485	0.852474
1652	P00374	Dihydrofolate reductase (DYR_HUMAN)	DHFR	5	Single Protein	P00374	13	8	10	15	9	50.27	100	21.439	12.7119	Oxidation of M(M140)	Oxidation of M(1)			100	Confident	2.76326	1.03085	0.402116	0.333141	0.95684	0.712101
1653	Q587I9	Vesicle transport protein SFT2C (SFT2C_HUMAN)	SFT2D3	2	Single Protein	Q587I9	1	1	1	1	1	6.98	84.65	21.7759	3.55403					100	Doubtful	1.11734	1.23609	1.46806	0.845757	0.912753	1.05499
1654	P51946	Cyclin-H (CCNH_HUMAN)	CCNH	5	Single Protein	P51946	8	2	8	9	2	8.05	88.54	37.6192	3.39249					100	Confident	1.33106	1.01313	0.403114	0.537501	0.898835	0.637807
1655	P51957	Serine/threonine-protein kinase Nek4 (NEK4_HUMAN)	NEK4	3	Single Protein	P51957	13	1	13	13	1	2.5	91.08	94.5382	0.844431					100	Doubtful	2.35825	2.20866	1.29307	0.639601	0.586436	1.29182
1656	P51956	Serine/threonine-protein kinase Nek3 (NEK3_HUMAN)	NEK3	13	Single Protein	P51956	11	2	11	12	3	5.14	93.68	57.6682	2.04694					100	Confident	1.03776	0.959206	2.37845	0.655911	0.867366	1.29456
1657	Q2PPJ7	Ral GTPase-activating protein subunit alpha-2 (RGPA2_HUMAN)	RALGAPA2	20	Single Protein	Q2PPJ7	30	7	29	32	8	5.39	72.02	210.636	1.68527	Deamidation of N(N662)	Deamidation of N(1)	Oxidation of M (M554-{M552 M554 M558})	Oxidation of M (1)	100	Confident	0.739478	0.737	0	1.06294	1.55795	1.27297
1658	P36383	Gap junction gamma-1 protein (CXG1_HUMAN)	GJC1	17	Single Protein	P36383	5	2	5	5	2	8.33	81.82	45.4409	2.9946					100	Doubtful	1.18406	1.93233	1.05208	0.491899	0.618238	0.403467
1659	P24386	Rab proteins geranylgeranyltransferase component A 1 (RAE1_HUMAN)	CHM	X	Single Protein	P24386	13	5	11	14	5	10.57	74.27	73.4286	2.67533					100	Confident	0.946876	1.06921	0.768524	1.08092	0.777399	1.32976
1660	P51965	Ubiquitin-conjugating enzyme E2 E1 (UB2E1_HUMAN)	UBE2E1	3	Single Protein	P51965	9	5	6	11	6	27.98	67.88	21.3907	9.54659	Deamidation of N(N19)	Deamidation of N(1)			100	Confident	1.69531	1.63391	0.932596	0.667962	0.600976	1.03295
1661	P51970	NADH dehydrogenase [ubiquinone] 1 alpha subcomplex subunit 8 (NDUA8_HUMAN)	NDUFA8	9	Single Protein	P51970	2	2	2	3	3	10.47	80.23	20.0921	9.37441					100	Confident	0.92148	0.662596	0	1.56405	1.53562	0.612626
1662	P24390	ER lumen protein-retaining receptor 1 (ERD21_HUMAN)	KDELR1	19	Single Protein	P24390	2	2	2	2	2	14.15	63.21	24.526	7.24068					100	Confident	0.867845	0.908869	1.17791	0.739631	1.11702	0.966492
1663	P38919	Eukaryotic initiation factor 4A-III (IF4A3_HUMAN)	EIF4A3	17	Single Protein	P38919	50	33	45	72	53	58.64	100	46.8412	10.6851	Deamidation of N(N230, N406); Oxidation of M(M228, M403, M405)	Deamidation of N(2); Oxidation of M(3)	Deamidation of N (N351-{N351}, N356-{N356 N357}), Oxidation of M (M192-{M183 M192})	Deamidation of N (2), Oxidation of M (1)	100	Confident	1.37026	1.26296	1.26775	0.844112	0.505898	0.847278
1664	P51911	Calponin-1 (CNN1_HUMAN)	CNN1	19	Single Protein	P51911	15	8	14	17	10	32.32	88.22	33.1496	7.34398					100	Confident	0.726632	1.43779	6.34727	0.222936	0.437214	0.522803
1665	P00338	L-lactate dehydrogenase A chain (LDHA_HUMAN)	LDHA	11	Single Protein	P00338	94	85	71	204	182	75.6	89.46	36.6654	38.3944	Deamidation of N(N123, N205, N298); Oxidation of M(M33, M41, M264, M276)	Deamidation of N(3); Oxidation of M(4)	Deamidation of N (N88-{N84 N88}), Oxidation of M (M63-{M62 M63})	Deamidation of N (1), Oxidation of M (1)	100	Confident	0.949951	1.04673	0	0.824444	1.1608	0.881013
1666	P00367	Glutamate dehydrogenase 1, mitochondrial (DHE3_HUMAN)	GLUD1	10	Single Protein	P00367	79	64	33	119	100	58.06	93.37	61.3592	8.10245	Deamidation of N(N65, N311, N406, N541); Oxidation of M(M168, M226, M295, M317, M468)	Deamidation of N(4); Oxidation of M(5)	Deamidation of N (N192-{N192 N196})	Deamidation of N (1)	100	Confident	0.528677	0.533972	0	1.25362	1.73966	1.33783
1667	Q4KWH8	1-phosphatidylinositol 4,5-bisphosphate phosphodiesterase eta-1 (PLCH1_HUMAN)	PLCH1	3	Single Protein	Q4KWH8	27	3	26	31	6	1.48	82.81	189.104	1.3841					100	Confident	1.01054	0.957245	1.31508	1.163	1.36903	3.10229
1668	P38935	DNA-binding protein SMUBP-2 (SMBP2_HUMAN)	IGHMBP2	11	Single Protein	P38935	19	5	19	22	5	5.44	77.04	109.082	1.67264					100	Confident	1.26225	1.43236	1.01483	0.961943	0.887145	0.933226
1669	P00352	Retinal dehydrogenase 1 (AL1A1_HUMAN)	ALDH1A1	9	Single Protein	P00352	77	68	72	138	125	50.1	74.45	54.8269	14.0296	Deamidation of N(N110, N389); Oxidation of M(M106, M109, M394, M409)	Deamidation of N(2); Oxidation of M(4)	Deamidation of N (N422-{N422 N423})	Deamidation of N (1)	100	Confident	0.238245	0.248175	0	1.58714	1.178	1.42461
1670	Q2Q1W2	E3 ubiquitin-protein ligase TRIM71 (LIN41_HUMAN)	TRIM71	3	Single Protein	Q2Q1W2	29	19	29	41	25	32.49	76.73	93.3259	4.6327	Deamidation of N(N674)	Deamidation of N(1)	Deamidation of N (N697-{N697}, N701-{N701 N709})	Deamidation of N (2)	100	Confident	1.78209	1.11993	1.62117	0.465384	0.633759	0.677602
1671	Q6ZW49	PAX-interacting protein 1 (PAXI1_HUMAN)	PAXIP1	7	Single Protein	Q6ZW49	5	1	5	6	1	1.5	65.11	121.265	0.856734					100	Doubtful	1.07479	1.22476	0.82749	0	0	0.720785
1672	P14927	Cytochrome b-c1 complex subunit 7 (QCR7_HUMAN)	UQCRB	8	Single Protein	P14927	7	4	7	9	6	41.44	100	13.522	20.8813					100	Confident	0.922262	0.707632	0.778081	1.29213	1.23553	1.11981
1673	P14923	Junction plakoglobin (PLAK_HUMAN)	JUP	17	Single Protein	P14923	50	32	43	68	46	46.17	82.55	81.6927	4.97308	Oxidation of M(M76, M180, M354, M471, M556)	Oxidation of M(5)			100	Confident	0.854739	1.10354	0.995199	0.983235	0.990994	1.19011
1674	P85299	Proline-rich protein 5 (PRR5_HUMAN)	PRR5	22	Single Protein	P85299	8	1	8	9	1	3.87	92.27	42.7269	1.6671					100	Doubtful	0.863494	1.04762	1.85034	1.05286	1.23206	1.05775
1675	P85298	Rho GTPase-activating protein 8 (RHG08_HUMAN)	ARHGAP8	22	Single Protein	P85298	6	2	6	7	2	4.96	90.73	53.45	2.30464					100	Confident	1.30116	0.721198	1.50458	1.18105	1.75534	1.5739
1676	Q6IC98	GRAM domain-containing protein 4 (GRAM4_HUMAN)	GRAMD4	22	Single Protein	Q6IC98	7	4	7	8	4	5.36	87.54	66.3664	2.66318	Deamidation of N(N153)	Deamidation of N(1)			100	Confident	0.371851	0.68025	0	1.13953	1.84446	1.4185
[truncated: 5,113 more rows]

## Sheet: Default Report_HLCTC Rep 2
	Main Accession	Description	Gene Name	Chromosome	PI	Protein Group	#Peptides	#Validated Peptides	#Unique	#PSMs	#Validated PSMs	Coverage [%]	Possible Coverage [%]	MW [kDa]	Spectrum Counting	Confidently Localized Modification Sites	# Confidently Localized Modification Sites	Ambiguously Localized Modification Sites	#Ambiguously Localized Modification Sites	Confidence	Validation	126: HLCTC, Replicate 2, Day 1	127: HLCTC, Replicate 2, Day 3	128: HLCTC, Replicate 2, Day 5	129: HLCTC, Replicate 2, Day 7	130: HLCTC, Replicate 2, Day 10	131: HLCTC, Replicate 2, Day 30
[truncated: 6,980 more rows]

[truncated: 9 more sheets: HLCTC Replicate overlap, HLCTC_Generic clustering, HLCTC_Hierarchical clustering, HLCTC_reduced matrix, Default Report_HLCLTC Rep 1, Default Report_HLCLTC Rep 2, HLCLTC Replicate overlap, HLCLTC_Generic clustering, HLCLTC_Hierarchical clustering]
